# Supplementary material for: Trickle infection with Heligmosomoides polygyrus results in decreased worm burdens but increased intestinal inflammation and scarring
Source: Front Immunol. 2022 Dec 8;13:1020056. doi: 10.3389/fimmu.2022.1020056 (PMC9773095; doi:10.3389/fimmu.2022.1020056)
Supplement: Supplementary file 1 [file Table_1.xlsx]

## Sheet: NvB_D7
	log2FoldChange	abs(log2foldchange)	padj	fold change
Arg1	-12.0981	12.0981	2.1675e-12	4384.16
Ccl8	-9.84112	9.84112	1.30224e-08	917.217
Retnlb	-9.53754	9.53754	9.27766e-09	743.167
Retnla	-8.31011	8.31011	5.62289e-07	317.39
Chil3	-8.24319	8.24319	1.63647e-27	303.004
Col1a2	-7.10353	7.10353	0.000282486	137.524
Mif	-6.33133	6.33133	8.98316e-43	80.5228
Ccl24	-6.0797	6.0797	0.0154491	67.6351
Hdac5	-5.11161	5.11161	2.32807e-16	34.5738
Adam8	-5.08271	5.08271	0.115365	33.8881
Anxa4	-4.97173	4.97173	1.51358e-14	31.379
Ccl2	-4.90351	4.90351	1.66155e-07	29.9297
Irf2	-4.90329	4.90329	3.30663e-37	29.9252
Tapbp	-4.85435	4.85435	8.27744e-28	28.9272
Chil4	-4.55592	4.55592	1.03167e-27	23.5216
Nos2	-4.47337	4.47337	0.000160121	22.2136
Smad2	-4.27757	4.27757	0.259122	19.3944
C1qb	-4.0915	4.0915	0.428683	17.0476
Elovl6	-3.99883	3.99883	0.169733	15.987
Sptbn1	-3.69414	3.69414	0.00458811	12.9434
Ptgdr	-3.56207	3.56207	0.386136	11.8111
Golim4	-3.54506	3.54506	0.284093	11.6726
C3ar1	-3.52453	3.52453	NA	11.5077
H2-Q10	-3.45758	3.45758	0.179118	10.9859
Tgfb1	-3.27688	3.27688	0.176198	9.69259
Insig1	-3.23316	3.23316	4.03867e-06	9.40327
Rnase2a	-3.16717	3.16717	3.20352e-16	8.98283
Ccl7	-3.16308		NA	1
Serinc2	-3.09766	3.09766	0.00831968	8.56028
Tnfrsf14	-3.06712	3.06712	2.29993e-05	8.38097
Flnb	-2.54553	2.54553	0.310527	5.83822
Il4ra	-2.35651	2.35651	1.9725e-06	5.12131
Mmp12	-2.35288	2.35288	4.20528e-09	5.10845
Cpa3	-2.33366	2.33366	0.0164943	5.04081
Sema4b	-2.3004	2.3004	0.00366915	4.92593
Icosl	-2.28552	2.28552	1.73182e-10	4.8754
Pbx1	-2.2725	2.2725	0.000606865	4.8316
Rgs1	-2.13219	2.13219	0.837657	4.38382
Prdx1	-1.97624	1.97624	0.670805	3.93466
Klf4	-1.97138	1.97138	0.0266055	3.92142
Cav1	-1.96612	1.96612	0.00360582	3.90715
Serpine1	-1.94716	1.94716	NA	3.85613
Acot11	-1.8556	1.8556	0.453076	3.61902
Gnai3	-1.84874	1.84874	0.212109	3.60186
Tnfrsf1a	-1.8085	1.8085	6.57072e-09	3.50277
Mrc1	-1.75473	1.75473	1.31248e-05	3.37463
Ski	-1.69919	1.69919	2.06824e-17	3.24718
Vsir	-1.6875	1.6875	0.697527	3.22098
Csf1r	-1.62608	1.62608	0.308983	3.08672
Cyp1b1	-1.59946	1.59946	1.36538e-21	3.03029
Eif4ebp2	-1.52773	1.52773	0.635337	2.88332
Smarcd3	-1.52287	1.52287	0.000193207	2.87362
Cd244	-1.51772	1.51772	0.00168171	2.86339
Igf2	-1.5015	1.5015	4.22097e-05	2.83138
C3	-1.4635	1.4635	5.37034e-06	2.75776
Itgb2	-1.4317	1.4317	0.166229	2.69765
Adamts12	-1.382	1.382	0.155128	2.60629
Birc3	-1.34239	1.34239	1.1733e-05	2.53571
Grn	-1.33271	1.33271	0.528575	2.51876
Cd68	-1.33164	1.33164	0.30907	2.51688
Plau	-1.32565	1.32565	2.30752e-09	2.50646
Enpep	-1.30815	1.30815	1.11206e-07	2.47623
Peli1	-1.30365	1.30365	0.00134314	2.46852
Selp	-1.26761	1.26761	0.00130081	2.40763
Cebpg	-1.24621	1.24621	4.86422e-11	2.37217
Ccl6	-1.21808	1.21808	0.449953	2.32637
Fcer1a	-1.21313	1.21313	0.124287	2.31841
Ccl12	-1.20067	1.20067	5.94038e-09	2.29847
Tgm2	-1.18821	1.18821	0.000130998	2.2787
Timp3	-1.18574	1.18574	2.08336e-06	2.2748
Pdzk1ip1	-1.18067	1.18067	0.190788	2.26682
Lamb3	-1.17766	1.17766	0.00637028	2.2621
Fcgr2b	-1.12968	1.12968	0.0951407	2.18811
Tek	-1.11082	1.11082	0.637284	2.15968
Tlr3	-1.10732	1.10732	0.172837	2.15446
Tgfbr3	-1.08518	1.08518	0.000453308	2.12165
Sema5a	-1.07271	1.07271	3.21577e-11	2.10338
Enpp2	-1.06274	1.06274	0.605411	2.08889
C5ar1	-1.04627	1.04627	6.26568e-08	2.06518
Nampt	-1.03915	1.03915	0.000652649	2.05502
Ets1	-1.01514	1.01514	1.89778e-07	2.02111
Lrp5	-1.00155	1.00155	0.0061148	2.00215
S100a9	-0.998275	0.998275	0.0443961	1.99761
Fgf2	-0.995375	0.995375	1.17376e-06	1.9936
Fn1	-0.980712	0.980712	3.68433e-05	1.97344
Adamts17	-0.979008	0.979008	5.25319e-05	1.97111
Ptprk	-0.958206	0.958206	0.0153881	1.94289
Id2	-0.947825	0.947825	0.00063529	1.92896
Cx3cl1	-0.947208	0.947208	0.38825	1.92814
Cxcl5	-0.932139	0.932139	7.25917e-06	1.9081
Krba1	-0.904372	0.904372	0.000422855	1.87173
Ndufa7	-0.886095	0.886095	1.64798e-08	1.84817
Txndc16	-0.873881	0.873881	0.521936	1.83259
Hdac6	-0.849799	0.849799	0.124287	1.80225
Stab1	-0.836079	0.836079	7.66e-06	1.78519
Fgf7	-0.829094	0.829094	0.00126783	1.77657
Plaur	-0.815421	0.815421	7.66e-06	1.75981
Ccnb2	-0.813809	0.813809	0.0151179	1.75785
Myc	-0.811433	0.811433	0.20106	1.75495
Tnfaip3	-0.789362	0.789362	0.263641	1.72831
Crip1	-0.787729	0.787729	0.000481059	1.72636
Ccl17	-0.774594	0.774594	0.00335236	1.71071
Cd84	-0.761402	0.761402	0.177016	1.69514
Ccr9	-0.759996	0.759996	0.116738	1.69349
POS_E(0.5)	-0.755352	0.755352	0.00015777	1.68804
Ndc80	-0.743563	0.743563	0.0280331	1.67431
Mertk	-0.741943	0.741943	0.0786671	1.67243
Pfdn6	-0.741791	0.741791	1.21144e-06	1.67225
Nmb	-0.729391	0.729391	3.70792e-06	1.65794
Flrt2	-0.727983	0.727983	0.335211	1.65632
F11r	-0.724184	0.724184	0.316539	1.65197
Tlr6	-0.721296	0.721296	0.212645	1.64866
C1qc	-0.714628	0.714628	0.000282486	1.64106
Ifngr1	-0.71405	0.71405	0.241889	1.6404
Hpgds	-0.711068	0.711068	0.0180968	1.63701
Ccr1	-0.709485	0.709485	0.417391	1.63522
Itga4	-0.701434	0.701434	0.417391	1.62612
Il3ra	-0.700442	0.700442	0.0786671	1.625
Rasal1	-0.699338	0.699338	0.0479228	1.62376
Cdc20	-0.694118	0.694118	3.57339e-07	1.6179
Nod2	-0.689196	0.689196	0.000485419	1.61238
Tyrobp	-0.68001	0.68001	0.658557	1.60215
Il15	-0.679834	0.679834	0.310651	1.60196
Flt3	-0.673492	0.673492	0.418325	1.59493
Usp18	-0.66977	0.66977	0.0634362	1.59082
Dpp4	-0.662822	0.662822	0.256333	1.58318
Hivep1	-0.658382	0.658382	0.558668	1.57831
Tlr12	-0.630123	0.630123	4.13732e-06	1.5477
Lamb2	-0.621931	0.621931	0.966885	1.53893
Emp1	-0.621925	0.621925	0.962839	1.53893
Lif	-0.621924	0.621924	0.926781	1.53893
Ifit1bl2	-0.621922	0.621922	0.968516	1.53892
Ccl5	-0.61987	0.61987	0.0185193	1.53674
Slc16a6	-0.619445	0.619445	0.0543584	1.53628
Hdc	-0.607936	0.607936	0.0395401	1.52408
Itga5	-0.568114	0.568114	0.115263	1.48258
Ccl3	-0.56396	0.56396	0.00145621	1.47832
Pf4	-0.561545	0.561545	0.138645	1.47585
Rictor	-0.553081	0.553081	0.215684	1.46722
Cdkn1a	-0.551677	0.551677	0.339519	1.46579
S100a8	-0.548278	0.548278	0.0532231	1.46234
Il18r1	-0.540026	0.540026	0.119765	1.454
Bcl10	-0.539376	0.539376	0.250713	1.45334
Tgfa	-0.535224	0.535224	0.873035	1.44917
Ms4a2	-0.531585	0.531585	0.0404226	1.44552
Col3a1	-0.528455	0.528455	0.0615867	1.44238
Acly	-0.521774	0.521774	0.13938	1.43572
Kit	-0.51779	0.51779	0.70708	1.43176
Clec7a	-0.516544	0.516544	0.295939	1.43052
Bcl2	-0.514507	0.514507	0.293442	1.42851
Smad1	-0.51305	0.51305	0.701747	1.42706
Cdh13	-0.504953	0.504953	0.0226082	1.41908
Hpgd	-0.500134	0.500134	0.337924	1.41435
Mmp19	-0.499722	0.499722	NA	1.41394
Ptprb	-0.498906	0.498906	0.270973	1.41314
Gata3	-0.498686	0.498686	0.0663001	1.41293
Itgax	-0.498631	0.498631	0.126077	1.41287
Ddr2	-0.49742	0.49742	0.438462	1.41169
Btg2	-0.492268	0.492268	0.115365	1.40665
Casp7	-0.491411	0.491411	0.939216	1.40582
Rhog	-0.48934	0.48934	0.166441	1.4038
Itgb7	-0.470543	0.470543	0.155128	1.38563
Ptger2	-0.467615	0.467615	0.468333	1.38282
Rad51	-0.46054	0.46054	0.670939	1.37606
Skil	-0.44405	0.44405	0.0495309	1.36042
Tlr1	-0.442351	0.442351	0.399797	1.35882
Cxcl3	-0.434206	0.434206	0.00628658	1.35117
Socs3	-0.433701	0.433701	0.222275	1.35069
Cxcr4	-0.427574	0.427574	0.234988	1.34497
Bmp8a	-0.42706	0.42706	0.170934	1.34449
POS_A(128)	-0.413154	0.413154	0.339519	1.33159
Cxcl12	-0.40652	0.40652	0.0700182	1.32548
Isg15	-0.397531	0.397531	0.14973	1.31725
Gsn	-0.397442	0.397442	0.0480656	1.31717
Igf1	-0.395418	0.395418	0.0126673	1.31532
Sema4a	-0.389952	0.389952	0.239407	1.31035
Tspan7	-0.389859	0.389859	0.700257	1.31026
Tuba4a	-0.384373	0.384373	0.133764	1.30529
Calr	-0.37387	0.37387	0.155622	1.29582
Fabp4	-0.370712	0.370712	0.674208	1.29299
Cd163	-0.363701	0.363701	0.21194	1.28672
Marcksl1	-0.362936	0.362936	0.162805	1.28604
C4a	-0.362472	0.362472	0.00565105	1.28563
Tnfaip8	-0.354046	0.354046	0.0848095	1.27814
Arhgef28	-0.345289	0.345289	0.0638748	1.27041
Birc5	-0.34292	0.34292	0.293442	1.26832
H2-Eb1	-0.336422	0.336422	0.468333	1.26262
Smad7	-0.336195	0.336195	0.159837	1.26242
Adgre1	-0.335879	0.335879	0.330119	1.26215
Ccr3	-0.335656	0.335656	0.652628	1.26195
Ccrl2	-0.332255	0.332255	0.0126673	1.25898
Hoxd4	-0.330591	0.330591	0.0210443	1.25753
S100a10	-0.330589	0.330589	0.451891	1.25753
Man2b1	-0.329579	0.329579	0.463265	1.25665
Msc	-0.325388	0.325388	0.339519	1.253
Mcm5	-0.325279	0.325279	0.595613	1.25291
Lrp6	-0.320485	0.320485	0.335211	1.24875
Kitl	-0.3091	0.3091	0.449953	1.23893
Cytip	-0.309078	0.309078	0.397825	1.23892
H2-DMa	-0.308832	0.308832	0.0152622	1.2387
Tlr5	-0.305551	0.305551	0.0233467	1.23589
Ccl9	-0.301379	0.301379	0.566716	1.23232
Ikzf1	-0.301235	0.301235	0.0640539	1.2322
Lipa	-0.299411	0.299411	0.0454707	1.23064
H2-DMb1	-0.298707	0.298707	0.96764	1.23004
Mapk11	-0.291287	0.291287	0.330119	1.22373
Rhoc	-0.290923	0.290923	0.372264	1.22342
Cd47	-0.289931	0.289931	0.566886	1.22258
Ctsl	-0.286732	0.286732	0.535729	1.21987
Rab3d	-0.278072	0.278072	0.851209	1.21257
C1qa	-0.277001	0.277001	0.0640539	1.21167
Vasp	-0.276102	0.276102	0.453076	1.21092
Yap1	-0.274104	0.274104	0.0634362	1.20924
Col4a1	-0.272086	0.272086	0.873035	1.20755
Cxcl11	-0.271278	0.271278	0.623996	1.20688
Hgf	-0.264851	0.264851	0.310527	1.20151
Ptgs2	-0.264549	0.264549	0.611483	1.20126
Cebpb	-0.262385	0.262385	0.423605	1.19946
Ptafr	-0.260517	0.260517	0.674208	1.19791
Adamts1	-0.256854	0.256854	0.884597	1.19487
Col14a1	-0.25025	0.25025	0.454483	1.18941
Cdh11	-0.248355	0.248355	0.794387	1.18785
Id1	-0.246349	0.246349	0.270973	1.1862
Arf6	-0.238126	0.238126	0.317562	1.17946
Armc1	-0.233322	0.233322	0.873035	1.17554
Col15a1	-0.227499	0.227499	0.490447	1.1708
Il33	-0.226493	0.226493	0.561069	1.16999
Jun	-0.226353	0.226353	0.259122	1.16987
Ptgds	-0.222722	0.222722	0.779674	1.16693
Ctsd	-0.2208	0.2208	0.259122	1.16538
Ngf	-0.220706	0.220706	0.527949	1.1653
Cd151	-0.217629	0.217629	0.8876	1.16282
Mob3c	-0.209444	0.209444	0.788685	1.15624
Fbp1	-0.209403	0.209403	0.451891	1.15621
Glg1	-0.205867	0.205867	0.402062	1.15338
Ccr5	-0.205145	0.205145	0.254589	1.1528
Socs2	-0.202241	0.202241	0.70708	1.15048
Ceacam1	-0.201922	0.201922	0.491441	1.15023
Nr4a2	-0.200434	0.200434	0.64333	1.14904
Fgf10	-0.194316	0.194316	0.532999	1.14418
H2-D1	-0.19394	0.19394	0.50052	1.14388
Cd80	-0.18916	0.18916	0.982886	1.1401
Vcam1	-0.178914	0.178914	0.561792	1.13203
H2-Aa	-0.177325	0.177325	0.596973	1.13078
Cd40lg	-0.174095	0.174095	0.182851	1.12826
Psmb9	-0.170306	0.170306	0.218894	1.1253
Hspg2	-0.165111	0.165111	0.412244	1.12125
Il4i1	-0.160738	0.160738	0.50052	1.11786
Casp1	-0.160216	0.160216	0.750216	1.11745
Nfil3	-0.158616	0.158616	0.628026	1.11622
Crem	-0.158185	0.158185	0.573704	1.11588
Tspan8	-0.157899	0.157899	0.256333	1.11566
Runx2	-0.1557	0.1557	0.501025	1.11396
Adamts2	-0.154084	0.154084	0.745263	1.11271
Nr1h3	-0.151767	0.151767	0.628026	1.11093
POS_C(8)	-0.145919	0.145919	0.938574	1.10644
Ccr7	-0.134389	0.134389	0.388103	1.09763
Il1rn	-0.133537	0.133537	0.667201	1.09698
Socs1	-0.125794	0.125794	0.8876	1.09111
Klrk1	-0.119039	0.119039	0.596973	1.08601
Csf3r	-0.116611	0.116611	0.818501	1.08419
Col4a2	-0.116495	0.116495	0.96764	1.0841
Siglec1	-0.111888	0.111888	0.971725	1.08064
Il6ra	-0.107297	0.107297	0.490262	1.07721
Met	-0.106574	0.106574	0.931195	1.07667
Pros1	-0.102573	0.102573	0.966845	1.07369
Fadd	-0.0996526	0.0996526	0.873035	1.07152
Map3k14	-0.0984093	0.0984093	0.927102	1.07059
Msh2	-0.0922823	0.0922823	0.674208	1.06606
POS_D(2)	-0.0919199	0.0919199	0.778314	1.06579
Cd1d1	-0.0905217	0.0905217	0.946115	1.06476
Cxcl10	-0.0892352	0.0892352	0.87627	1.06381
Thbd	-0.0817608	0.0817608	0.873035	1.05831
Ripk2	-0.080057	0.080057	0.926781	1.05706
Sirpa	-0.0798498	0.0798498	0.623996	1.05691
Dusp6	-0.0766389	0.0766389	0.737938	1.05456
Egf	-0.0759108	0.0759108	0.862587	1.05403
Tigit	-0.0731587	0.0731587	0.926781	1.05202
Jag1	-0.068844	0.068844	0.878935	1.04888
NEG_F(0)	-0.0657525	0.0657525	0.936896	1.04663
Hip1r	-0.0646633	0.0646633	0.922813	1.04584
Ccl21a	-0.0642139	0.0642139	0.873035	1.04552
Sesn1	-0.061135	0.061135	0.997532	1.04329
Rnd3	-0.0584258	0.0584258	0.971926	1.04133
Nfkbia	-0.0576143	0.0576143	0.926781	1.04074
Hist2h2aa1	-0.048866	0.048866	0.968516	1.03445
Nox1	-0.0458067	0.0458067	0.950148	1.03226
Fasn	-0.0423878	0.0423878	1	1.02982
Il3	-0.041701	0.041701	0.873035	1.02933
Ptgs1	-0.0379598	0.0379598	0.938574	1.02666
Tnfaip6	-0.0375684	0.0375684	0.982886	1.02638
Tlr8	-0.0362238	0.0362238	0.982886	1.02543
Hbegf	-0.0327508	0.0327508	0.927751	1.02296
Flt1	-0.0315167	0.0315167	1	1.02209
Itgb1	-0.0311311	0.0311311	0.985186	1.02181
Angpt2	-0.0276766	0.0276766	0.929426	1.01937
POS_F(0.125)	-0.0257917	0.0257917	0.926781	1.01804
Tap2	-0.0248919	0.0248919	1	1.0174
Adamts9	-0.0227345	0.0227345	1	1.01588
Cebpa	-0.014962	0.014962	0.982886	1.01042
Mapk13	-0.0148536	0.0148536	1	1.01035
Cd40	-0.0137792	0.0137792	0.98789	1.0096
Stat4	-0.013037	0.013037	1	1.00908
Havcr2	-0.00467497	0.00467497	1	1.00325
Tlr2	-0.0044852	0.0044852	1	1.00311
Cd276	-0.00331716	0.00331716	1	1.0023
Vrk2	-9.14235e-05	9.14235e-05	1	1.00006
Tuba1a	0	0	1	1
Ros1	0	0	1	1
Il10ra	0	0	1	1
Akap13	0	0	1	1
Fyn	0	0	1	1
Saa1	0	0	1	1
Irf5	0	0	1	1
Nox4	0	0	1	1
Stat3	0	0	1	1
Yes1	0	0	1	1
Btk	0	0	1	1
Gem	0	0	1	1
Ptprc	0	0	1	1
Ptpn14	0	0	1	1
Nr4a1	0	0	1	1
Hist1h1c	0	0	1	1
Maff	0	0	1	1
Birc2	0	0	1	1
POS_B(32)	0	0	1	1
Pdcd1lg2	0	0	1	1
H2-T23	0	0	1	1
Nectin1	0	0	1	1
Faf1	0	0	NA	1
Map2k3	0	0	NA	1
Raf1	0	0	NA	1
Cstb	0	0	NA	1
Fgfr1	0	0	NA	1
Acox1	0	0	NA	1
Furin	0	0	NA	1
NEG_E(0)	0		NA	1
Cd69	0		NA	1
Tlr4	0		NA	1
Mx1	0	0	NA	1
Fpr2	0		NA	1
Ccr2	0		NA	1
Nr2f6	0	0	NA	1
Nfkbiz	0	0	NA	1
Lat2	0.00171694	0.00171694	1	1.00119
Lta4h	0.00494382	0.00494382	1	1.00343
Ccl1	0.0137389	0.0137389	0.98789	1.00957
Ctsg	0.0166205	0.0166205	1	1.01159
Dhrs3	0.0177822	0.0177822	1	1.0124
Aoah	0.0189407	0.0189407	0.969659	1.01322
Ccl11	0.0231411	0.0231411	0.982886	1.01617
Ccr6	0.0254664	0.0254664	0.982886	1.01781
Ell2	0.0302676	0.0302676	0.982886	1.0212
Pde4a	0.0357052	0.0357052	0.873035	1.02506
Syk	0.0379899	0.0379899	0.927751	1.02668
Ier3	0.0383858	0.0383858	0.927751	1.02696
Nfyc	0.0431128	0.0431128	0.884597	1.03033
Pycard	0.0463858	0.0463858	0.884597	1.03267
Atf3	0.0490421	0.0490421	0.893911	1.03458
Ly6c1	0.0495576	0.0495576	0.939216	1.03495
Rbp1	0.0674744	0.0674744	0.674208	1.04788
Ptgdr2	0.0741696	0.0741696	0.777756	1.05275
Rgl1	0.0752124	0.0752124	0.750296	1.05352
Amica1	0.0777201	0.0777201	0.971725	1.05535
Adamts3	0.0792227	0.0792227	0.936896	1.05645
Gtf2h2	0.0805986	0.0805986	0.8876	1.05746
Il1a	0.0819129	0.0819129	0.710183	1.05842
Ccl20	0.0835047	0.0835047	0.520395	1.05959
Fcgr1	0.0841442	0.0841442	0.804937	1.06006
Sema6d	0.08721	0.08721	0.799645	1.06231
Ctss	0.0882939	0.0882939	0.927751	1.06311
Anxa1	0.0921861	0.0921861	0.923218	1.06598
Daglb	0.0925263	0.0925263	0.873035	1.06624
Terf2ip	0.0968943	0.0968943	0.989006	1.06947
B4galt4	0.101089	0.101089	0.66599	1.07258
Cxcr6	0.102521	0.102521	0.873035	1.07365
Fscn1	0.103334	0.103334	0.849544	1.07425
Gk5	0.113687	0.113687	0.936905	1.08199
Ifit1bl1	0.116599	0.116599	0.687382	1.08418
Lgals3	0.124024	0.124024	0.709571	1.08977
Ltb4r1	0.124593	0.124593	0.737938	1.0902
Cd14	0.125023	0.125023	0.737938	1.09052
Ldlr	0.131983	0.131983	0.944734	1.0958
Rin2	0.132621	0.132621	0.670939	1.09628
Il13	0.138383	0.138383	0.628026	1.10067
Klf10	0.146343	0.146343	0.826974	1.10676
Lamp3	0.146616	0.146616	0.873035	1.10697
S100a11	0.149731	0.149731	0.682658	1.10936
Edc3	0.154264	0.154264	0.840353	1.11285
Gpr183	0.157394	0.157394	0.692151	1.11527
Laptm5	0.164469	0.164469	0.77618	1.12075
Gzma	0.165802	0.165802	0.591273	1.12179
Pdgfa	0.169179	0.169179	0.728983	1.12442
Mok	0.170176	0.170176	0.666591	1.1252
Tnfrsf11a	0.171848	0.171848	0.501025	1.1265
Cd99	0.175331	0.175331	0.387503	1.12922
Twistnb	0.17911	0.17911	0.70708	1.13218
P2rx1	0.183889	0.183889	0.363427	1.13594
NEG_C(0)	0.190267	0.190267	0.176198	1.14097
Xcr1	0.191965	0.191965	0.709943	1.14232
Serpinb6a	0.192412	0.192412	0.728983	1.14267
Txn1	0.194287	0.194287	0.6364	1.14416
Ccl27a	0.195577	0.195577	0.569575	1.14518
Siglecf	0.197372	0.197372	0.296213	1.14661
Cyp3a13	0.199478	0.199478	0.28361	1.14828
Fzd4	0.207134	0.207134	0.079816	1.15439
Mrc2	0.21371	0.21371	0.179872	1.15967
Fcgr4	0.21848	0.21848	0.623996	1.16351
Rasgrf2	0.218951	0.218951	0.64655	1.16389
Ifnar2	0.220524	0.220524	0.8876	1.16516
Stat5a	0.222601	0.222601	0.873035	1.16684
Gata6	0.228822	0.228822	0.821631	1.17188
Cyr61	0.23019	0.23019	0.0999516	1.17299
Erg	0.236768	0.236768	0.485246	1.17835
Ltb4r2	0.246103	0.246103	0.306545	1.186
Pdgfrb	0.250115	0.250115	0.399797	1.1893
Polr1b	0.253517	0.253517	0.352235	1.19211
Tlr13	0.256525	0.256525	0.637284	1.1946
Lag3	0.257521	0.257521	0.936896	1.19542
Mx2	0.25831	0.25831	0.566716	1.19608
Top2a	0.2587	0.2587	0.293442	1.1964
Kalrn	0.259945	0.259945	0.666591	1.19743
Tnfrsf8	0.26062	0.26062	0.687776	1.19799
Apoe	0.267914	0.267914	0.0786671	1.20407
Ido1	0.271428	0.271428	0.430623	1.207
Tlr11	0.27443	0.27443	0.495866	1.20952
Trex1	0.275184	0.275184	0.506178	1.21015
Nfatc2	0.277952	0.277952	0.495866	1.21247
Irf4	0.281217	0.281217	0.674208	1.21522
Tnf	0.285596	0.285596	0.45618	1.21891
Ttk	0.291187	0.291187	0.0786671	1.22365
Rgs16	0.298144	0.298144	0.237255	1.22956
Alcam	0.301423	0.301423	0.218894	1.23236
Prkci	0.303635	0.303635	0.8876	1.23425
Fzd6	0.305557	0.305557	0.139161	1.2359
Gadd45b	0.307102	0.307102	0.0786671	1.23722
Nfatc1	0.309119	0.309119	0.253813	1.23895
Serpinb2	0.310876	0.310876	0.0922816	1.24046
Psmb8	0.311973	0.311973	0.468333	1.2414
Alox5	0.315321	0.315321	0.358395	1.24429
Traf6	0.316037	0.316037	0.926781	1.24491
Adora3	0.317293	0.317293	0.316539	1.24599
Fcgr3	0.326742	0.326742	0.0971332	1.25418
Des	0.331285	0.331285	0.119419	1.25813
Itgal	0.331573	0.331573	0.299089	1.25838
NEG_D(0)	0.340483	0.340483	0.873035	1.26618
Tnfrsf1b	0.343244	0.343244	0.212992	1.26861
Sgpp1	0.35055	0.35055	0.330119	1.27505
Dnajb6	0.353198	0.353198	0.212992	1.27739
Hnf1b	0.358188	0.358188	0.532999	1.28181
Trafd1	0.359067	0.359067	0.417391	1.2826
Serpine3	0.359649	0.359649	0.449335	1.28311
Zfp92	0.364404	0.364404	0.405834	1.28735
H2-Q2	0.368191	0.368191	0.873035	1.29073
Vav2	0.369022	0.369022	0.599139	1.29148
Clic4	0.37442	0.37442	0.734688	1.29632
Hif1a	0.375708	0.375708	0.28361	1.29748
Cxcl16	0.37688	0.37688	0.378966	1.29853
Traf2	0.37947	0.37947	0.333715	1.30086
Csf1	0.38687	0.38687	0.304194	1.30755
Clec1b	0.391213	0.391213	0.0983881	1.3115
Cdh1	0.397943	0.397943	0.821631	1.31763
Cxcr3	0.399215	0.399215	0.273869	1.31879
Fas	0.401061	0.401061	0.00126783	1.32048
Olr1	0.405469	0.405469	0.119765	1.32452
Myd88	0.406641	0.406641	0.150424	1.3256
Vamp2	0.40729	0.40729	0.362547	1.32619
Ccl22	0.410196	0.410196	0.395119	1.32887
H2-M3	0.41218	0.41218	0.310328	1.3307
Mpo	0.41651	0.41651	NA	1.33469
Fpr-rs4	0.41768	0.41768	0.00722814	1.33578
Gata1	0.420552	0.420552	0.116398	1.33844
Sell	0.424032	0.424032	0.158409	1.34167
Insr	0.425604	0.425604	0.0405584	1.34313
Cnn2	0.426428	0.426428	0.077874	1.3439
Fzd9	0.432366	0.432366	0.177016	1.34944
Lpl	0.434742	0.434742	0.0634362	1.35167
Batf3	0.443548	0.443548	0.223062	1.35994
Cbr1	0.448007	0.448007	0.249015	1.36415
Cd34	0.450125	0.450125	0.439788	1.36616
Mmp10	0.451475	0.451475	0.354672	1.36744
Tnfsf10	0.456576	0.456576	0.0889588	1.37228
Serpinb9	0.456678	0.456678	0.051938	1.37238
Stat1	0.462923	0.462923	0.3419	1.37833
Hc	0.478032	0.478032	0.335211	1.39284
Ly6g	0.478733	0.478733	0.0226082	1.39352
Scin	0.481817	0.481817	0.0448687	1.3965
Tmem173	0.487063	0.487063	0.173098	1.40159
Ctla4	0.489958	0.489958	0.0126673	1.4044
Nectin2	0.495006	0.495006	0.00109256	1.40933
Tap1	0.497768	0.497768	0.0511082	1.41203
Cysltr1	0.500822	0.500822	0.106499	1.41502
Fbxl7	0.500935	0.500935	0.535729	1.41513
Adamts14	0.504663	0.504663	0.430623	1.41879
Tnfrsf12a	0.509296	0.509296	0.87627	1.42336
Acad10	0.510058	0.510058	0.028122	1.42411
Icam1	0.514591	0.514591	0.337924	1.42859
Ncor1	0.529751	0.529751	0.335211	1.44368
Nrip3	0.542443	0.542443	0.0184472	1.45644
Prdx3	0.54683	0.54683	0.563482	1.46087
Rab20	0.551464	0.551464	0.573405	1.46557
Zmpste24	0.551801	0.551801	0.000133973	1.46592
Adamts4	0.557133	0.557133	0.13483	1.47134
Bid	0.558244	0.558244	0.0041408	1.47248
Ear3	0.563057	0.563057	0.623996	1.4774
Rapgef4	0.564616	0.564616	0.394249	1.47899
Sp4	0.56895	0.56895	0.157712	1.48344
Kif20a	0.581412	0.581412	0.928157	1.49631
Il27ra	0.589924	0.589924	0.156703	1.50517
Pbx3	0.599436	0.599436	0.453076	1.51512
Ccl28	0.608756	0.608756	0.000769249	1.52494
Acot3	0.621161	0.621161	1.18381e-06	1.53811
Marco	0.621811	0.621811	0.14278	1.53881
Mapk14	0.628198	0.628198	0.375327	1.54563
Col12a1	0.635584	0.635584	0.0120232	1.55357
Pik3cg	0.642931	0.642931	0.23713	1.5615
2810417H13Rik	0.646857	0.646857	0.0592893	1.56575
Cd27	0.654217	0.654217	0.221005	1.57376
Batf	0.664585	0.664585	0.834204	1.58511
Lst1	0.667634	0.667634	0.000240795	1.58847
Pim2	0.667909	0.667909	0.00207874	1.58877
Cd180	0.67127	0.67127	0.260909	1.59247
Cd28	0.688787	0.688787	0.00207874	1.61193
Gpr65	0.70269	0.70269	0.287813	1.62754
Ifnar1	0.721592	0.721592	0.454983	1.649
Map2k4	0.737144	0.737144	0.417391	1.66687
Clec9a	0.741341	0.741341	0.00577932	1.67173
Edn1	0.755661	0.755661	0.143508	1.6884
Acod1	0.755723	0.755723	0.268715	1.68848
Tnc	0.761664	0.761664	0.00131853	1.69545
Vwa5a	0.768679	0.768679	0.00291967	1.70371
Cd36	0.780732	0.780732	0.0709819	1.718
Pdgfra	0.795252	0.795252	0.000241247	1.73538
Il4	0.796655	0.796655	0.0188563	1.73707
Angpt1	0.814186	0.814186	0.0358166	1.75831
Alox15	0.818978	0.818978	0.893911	1.76416
Klk1	0.824127	0.824127	5.32605e-16	1.77046
Ceacam2	0.862886	0.862886	0.379411	1.81867
Fpr3	0.869254	0.869254	0.000749341	1.82672
Nkg7	0.88324	0.88324	0.0704433	1.84451
Vav1	0.901643	0.901643	1.76228e-05	1.86819
Pggt1b	0.908378	0.908378	0.679218	1.87693
Malt1	0.908546	0.908546	0.0983881	1.87715
Nfkb1	0.912576	0.912576	0.670939	1.8824
Ptx3	0.913393	0.913393	5.21469e-07	1.88347
Ccl25	0.917454	0.917454	0.103566	1.88878
Rhoj	0.925115	0.925115	1.36727e-10	1.89884
Bmp6	0.927045	0.927045	0.147957	1.90138
Eif2b4	0.942632	0.942632	0.0540965	1.92203
H2-Q1	0.942981	0.942981	0.000371017	1.9225
Hmgb1	0.947535	0.947535	0.453076	1.92857
Cybb	0.949233	0.949233	0.00366915	1.93085
Dusp1	0.970939	0.970939	0.520338	1.96012
Prkca	0.974554	0.974554	0.566716	1.96503
Enc1	0.986362	0.986362	0.58332	1.98118
Ccr4	1.00208	1.00208	2.27255e-13	2.00289
Mafb	1.01432	1.01432	0.0448687	2.01995
Id3	1.01864	1.01864	0.00238626	2.026
Pparg	1.024	1.024	4.82361e-07	2.03355
Mmp13	1.03958	1.03958	0.253459	2.05563
Cd86	1.0413	1.0413	0.0682149	2.05808
Cd38	1.0478	1.0478	0.000134674	2.06738
Irf7	1.05556	1.05556	3.68433e-05	2.07852
Ikbke	1.05614	1.05614	0.000574463	2.07936
Icos	1.06509	1.06509	0.0233467	2.0923
Prg2	1.07775	1.07775	0.0159849	2.11073
Cd274	1.09362	1.09362	0.000517581	2.13409
Fosb	1.11371	1.11371	0.142814	2.16401
NEG_G(0)	1.11518	1.11518	0.424634	2.16622
Gch1	1.1267	1.1267	0.00751307	2.18358
Fut4	1.14129	1.14129	0.000643626	2.20578
Csf2ra	1.14303	1.14303	0.776432	2.20844
Il5ra	1.16026	1.16026	0.119765	2.23497
Psme2	1.16839	1.16839	0.39825	2.24761
Btla	1.18775	1.18775	0.637284	2.27797
Ccl4	1.20426	1.20426	2.44474e-06	2.30418
Ccr8	1.225	1.225	0.234332	2.33756
Cdh5	1.25478	1.25478	0.293442	2.38631
Cxcl13	1.26878	1.26878	0.00127785	2.40958
Fosl1	1.26986	1.26986	0.679528	2.41138
Il17ra	1.28498	1.28498	2.04549e-14	2.43679
Il1b	1.29256	1.29256	0.0275245	2.44962
Loxl2	1.29615	1.29615	0.596973	2.45572
Mmp1a	1.32132	1.32132	2.22936e-05	2.49895
Ncf2	1.32753	1.32753	0.0682149	2.50973
Nlrp3	1.32981	1.32981	0.0713896	2.5137
Prok2	1.33594	1.33594	5.85349e-10	2.5244
Rgs6	1.361	1.361	4.36598e-06	2.56863
Spry2	1.36645	1.36645	0.197574	2.57836
Stat6	1.37384	1.37384	0.00150888	2.5916
Vegfa	1.37626	1.37626	0.00482192	2.59595
Vegfc	1.4002	1.4002	0.0682149	2.63939
Znrf2	1.4123	1.4123	0.0922816	2.66161
Alox5ap	1.42262	1.42262	0.468333	2.68072
Cttnbp2	1.42779	1.42779	0.0118447	2.69034
Adgre5	1.44416	1.44416	0.103025	2.72104
Cnksr1	1.45079	1.45079	0.310527	2.73358
Irf1	1.46147	1.46147	0.00948693	2.75389
Timd4	1.46265	1.46265	0.00324617	2.75613
Il21r	1.49117	1.49117	0.420211	2.81117
Irf8	1.49619	1.49619	0.00226904	2.82097
Nod1	1.50995	1.50995	7.32224e-05	2.848
Pdgfb	1.56414	1.56414	1.48126e-05	2.957
Tnfrsf4	1.57836	1.57836	0.0200636	2.98631
Hras	1.66071	1.66071	2.66749e-08	3.16173
Ifnb1	1.66489	1.66489	0.417391	3.17091
Map3k4	1.69339	1.69339	0.133298	3.23416
Jak3	1.69624	1.69624	2.4118e-07	3.24056
Cxcl14	1.74676	1.74676	NA	3.35603
Gata2	1.75748	1.75748	0.177016	3.38107
H2-Ab1	1.77263	1.77263	0.139161	3.41677
Il1rl1	1.7802	1.7802	NA	3.43474
Kcnq1ot1	1.7802	1.7802	NA	3.43474
Map2k2	1.7802	1.7802	0.873035	3.43474
Mmp9	1.7802	1.7802	0.873035	3.43474
2900026A02Rik	1.7802	1.7802	NA	3.43474
Il1rap	1.78026	1.78026	0.862587	3.43487
Tep1	1.7849	1.7849	0.656131	3.44595
Tm7sf3	1.78572	1.78572	0.696192	3.44791
Ctsa	1.78596	1.78596	0.70708	3.44847
H2-K1	1.78608	1.78608	0.710692	3.44877
Cxcl9	1.78839	1.78839	0.873035	3.4543
Cd247	1.78854	1.78854	0.873035	3.45465
Egr3	1.78854	1.78854	0.873035	3.45465
Tfcp2	1.78854	1.78854	NA	3.45465
Il1r2	1.81142	1.81142	0.340139	3.50989
Dusp2	1.8427	1.8427	0.119386	3.58681
Pglyrp1	1.85559	1.85559	0.000282106	3.61901
Coasy	1.86252	1.86252	0.20106	3.63643
Tnfsf4	1.91153	1.91153	0.0106277	3.76207
Nfkbie	1.93205	1.93205	2.0138e-07	3.81596
Ctgf	1.95693	1.95693	0.430623	3.88234
Ercc1	2.11644	2.11644	0.0132919	4.33622
Adcyap1r1	2.14953	2.14953	3.56729e-12	4.43685
Ltb	2.16957	2.16957	9.22085e-05	4.4989
Rnase2b	2.18189	2.18189	0.0709819	4.53748
Cldn1	2.24306	2.24306	0.293442	4.73402
Sphk1	2.27482	2.27482	0.119616	4.83938
Arhgef6	2.3985	2.3985	0.563482	5.27255
Hes1	2.46953	2.46953	3.87121e-05	5.53862
Sqstm1	2.5272	2.5272	0.00360582	5.76453
Csf2	2.54916	2.54916	0.153697	5.85294
S1pr1	2.57685	2.57685	0.379538	5.96636
Il15ra	2.60284	2.60284	0.124885	6.07481
Ccl19	2.61873	2.61873	0.290988	6.14209
Il1r1	2.63372	2.63372	4.34309e-05	6.20626
Irf3	2.68165	2.68165	0.00366915	6.41587
Mpeg1	2.68186	2.68186	0.00635757	6.41685
S100a4	2.76661	2.76661	2.97492e-16	6.80508
Selplg	2.77748	2.77748	0.417391	6.85655
Stat5b	2.78943	2.78943	0.677511	6.91356
Daxx	2.78968	2.78968	NA	6.91477
Cd74	2.81332	2.81332	NA	7.02899
Fem1c	2.87745	2.87745	7.66709e-05	7.34852
Cebpd	2.88336	2.88336	0.151085	7.37866
Clec5a	3.25368	3.25368	0.0448687	9.53796
Adam19	3.36015	3.36015	NA	10.2684
Adora2a	3.36041	3.36041	0.58332	10.2703
Areg	3.36258	3.36258	0.218894	10.2858
Bcl6	3.37169	3.37169	0.0599526	10.3509
Cd209e	3.37479	3.37479	NA	10.3732
Cd44	3.40503	3.40503	0.051938	10.5929
Cd83	3.42462	3.42462	3.52207e-12	10.7377
Cdh2	3.46258	3.46258	0.0015594	11.024
Cma1	3.48169	3.48169	0.0139252	11.1711
Crabp2	3.53217	3.53217	0.00145621	11.5689
Ctnnb1	3.59214	3.59214	0.00240891	12.0598
Cx3cr1	3.7751		NA	1
Cxcl1	3.77511		NA	1
Cxcl2	3.77525	3.77525	0.556614	13.6919
Cxcr2	3.77528	3.77528	0.536119	13.6922
Ear6	3.77576	3.77576	0.358395	13.6967
Egr2	3.78609	3.78609	0.462379	13.7952
H2-DMb2	3.7899	3.7899	0.643374	13.8316
Havcr1	3.87314	3.87314	1.93087e-05	14.6531
Ifna1	3.88199	3.88199	0.017116	14.7434
Il18	4.1009	4.1009	0.125484	17.1591
Il6	4.11015	4.11015	0.0999516	17.2695
Itgam	4.11171	4.11171	0.450191	17.2882
Lat	4.11176	4.11176	0.491532	17.2888
Map2k1	4.11187	4.11187	0.610224	17.29
NEG_A(0)	4.15652	4.15652	3.81095e-05	17.8335
Osm	4.27867	4.27867	0.00698164	19.4092
Serpinb7	4.36514	4.36514	0.306545	20.6081
Tlr7	4.36541	4.36541	0.115263	20.6119
Tlr9	4.37423	4.37423	0.17094	20.7383
Tnfsf9	4.37429	4.37429	0.185455	20.7393
Tpsb2	4.37455	4.37455	0.269988	20.7429
Traf1	4.39482	4.39482	0.000431971	21.0365
Trem2	4.46797	4.46797	0.000222397	22.1306
Was	4.4868	4.4868	0.00133301	22.4213
Zfp148	4.51703	4.51703	2.86741e-07	22.896
Abcc8	4.51967	4.51967	0.0459209	22.9381
Aif1	4.58241	4.58241	0.494997	23.9575
Camp	4.58315	4.58315	0.129323	23.9699
Ccl26	4.5929	4.5929	0.185104	24.1325
Cd1d2	4.77496	4.77496	0.535891	27.3783
Cd70	4.77826	4.77826	0.0060931	27.4411
Cdh4	4.77895	4.77895	0.226919	27.4541
Col10a1	4.95321	4.95321	0.0448687	30.9789
Col11a1	4.9563	4.9563	0.0833004	31.0453
Col17a1	4.9913	4.9913	0.0022396	31.8076
Csf3	5.09697	5.09697	0.368789	34.2247
Cxcr1	5.10299	5.10299	0.287813	34.368
Cxcr5	5.24672	5.24672	0.350208	37.9681
Elane	5.4834	5.4834	0.00104877	44.737
En1	5.48688	5.48688	0.0786671	44.8452
Ephb6	5.6908	5.6908	0.00751307	51.6538
Epx	5.78995	5.78995	0.122257	55.3283
Fcer2a	5.81333	5.81333	7.66e-06	56.2326
Fcnb	5.86536	5.86536	0.000404531	58.2975
Fgf18	5.87039	5.87039	0.00112357	58.5012
Fpr-rs3	5.87109	5.87109	0.000679375	58.5296
Fpr-rs5	6.17053	6.17053	0.000193207	72.03
Fpr-rs6	6.42562	6.42562	0.000282486	85.9614
Fpr1	6.53503	6.53503	2.27633e-05	92.7341
H2-Ea-ps	6.68945	6.68945	4.68681e-06	103.21
H2-Ob	6.68945	6.68945	0.00133301	103.211
Ido2	6.87003	6.87003	1.86095e-05	116.972
Ifng	7.06714	7.06714	4.13732e-06	134.098
Il10	7.13886	7.13886	0.00100965	140.932
Il12a	8.00641	8.00641	1.68819e-07	257.14
Il12b	8.70842	8.70842	0.212992	418.307
Il2	NA	#VALUE!	NA	#VALUE!
Il22	NA	#VALUE!	NA	#VALUE!
Il23a	NA		NA	1
Il25	NA	#VALUE!	NA	#VALUE!
Il27	NA	#VALUE!	NA	#VALUE!
Il5	NA	#VALUE!	NA	#VALUE!
Il9	NA		NA	1
Kcnab1	NA	#VALUE!	NA	#VALUE!
Lta	NA	#VALUE!	NA	#VALUE!
Mapk12	NA	#VALUE!	NA	#VALUE!
Mmp8	NA	#VALUE!	NA	#VALUE!
Ms4a1	NA	#VALUE!	NA	#VALUE!
Myh4	NA		NA	1
Myod1	NA		NA	1
NEG_B(0)	NA	#VALUE!	NA	#VALUE!
NEG_H(0)	NA	#VALUE!	NA	#VALUE!
Nox3	NA	#VALUE!	NA	#VALUE!
Oscar	NA	#VALUE!	NA	#VALUE!
Pdcd1	NA	#VALUE!	NA	#VALUE!
Phlda2	NA	#VALUE!	NA	#VALUE!
Prg3	NA		NA	1
Prrx1	NA	#VALUE!	NA	#VALUE!
Sele	NA		NA	1
Sfrp4	NA	#VALUE!	NA	#VALUE!
Tnfrsf9	NA	#VALUE!	NA	#VALUE!
Trem1	NA		NA	1
Trim9	NA		NA	1
Vtcn1	NA	#VALUE!	NA	#VALUE!
These genes don't meet the padj threshold
				1
				1
				1
				1
				1
				1
				1
				1
				1
				1
				1
				1
				1
				1
				1
				1
				1
				1
				1
				1
				1
				1
				1
				1
				1
				1
				1
				1
				1
				1
				1
				1
				1
				1
				1
				1
				1
				1
				1
				1
				1
				1
				1
				1
				1

## Sheet: NvB D21
	log2FoldChange	abs(log2foldchange)	padj	fold change
Chil4	-14.7605	14.7605	2.13931e-18	27756.1
Rnase2a	-11.7317	11.7317	3.42237e-13	3400.94
Chil3	-10.8813	10.8813	2.82475e-48	1886.21
Mmp12	-8.41732	8.41732	1.58753e-21	341.874
Serpine1	-8.16271	8.16271	7.26408e-07	286.563
Trem2	-8.00416	8.00416	1.19778e-06	256.739
Ccl7	-7.49667	7.49667	1.87185e-05	180.601
Cma1	-7.20869	7.20869	0.000176489	147.922
Lat	-6.96324	6.96324	0.00159083	124.78
Retnla	-6.949	6.949	4.19861e-65	123.554
Ccl1	-6.46145	6.46145	0.0222896	88.1233
Arg1	-6.43653	6.43653	5.16656e-45	86.6141
Il4i1	-6.21706	6.21706	0.0379532	74.391
Flt1	-6.20477	6.20477	0.00289965	73.7602
Kcnq1ot1	-5.99152	5.99152	0.0431487	63.6249
Ccl8	-5.846	5.846	1.66493e-53	57.5202
Tpsb2	-5.59603	5.59603	0.0378415	48.3695
Gata2	-5.13464	5.13464	4.83429e-05	35.1302
Cxcl3	-5.06744	5.06744	0.0473882	33.5314
Ms4a2	-4.8374	4.8374	9.89289e-07	28.5892
Adamts9	-4.64748	4.64748	0.0488491	25.0628
Adam8	-4.59876	4.59876	2.59563e-35	24.2307
Cxcr4	-4.47717	4.47717	2.82125e-07	22.2722
Nos2	4.43799	4.43799	6.70138e-18	21.6754
Fcer1a	-4.14718	4.14718	1.27075e-07	17.7185
Cd163	-3.90349	3.90349	9.1224e-07	14.9647
Retnlb	-3.88561	3.88561	3.98321e-18	14.7804
Ccl24	-3.86978	3.86978	8.44207e-10	14.6191
Fn1	-3.76877	3.76877	8.92027e-24	13.6305
Cpa3	-3.74033	3.74033	3.69725e-06	13.3645
Ndc80	3.48224	3.48224	0.0207422	11.1753
Ccl12	-3.38969	3.38969	1.71176e-06	10.4809
Mrc1	-3.15778	3.15778	3.45219e-11	8.92452
Nod2	3.13056	3.13056	0.00291087	8.75775
Col1a2	-3.10525	3.10525	3.02143e-84	8.60544
Cyp1b1	-2.85638	2.85638	4.51721e-05	7.24194
Alox5	-2.85527	2.85527	7.90827e-05	7.23641
Mmp19	-2.83325	2.83325	0.0164338	7.12677
Alox15	-2.76667	2.76667	4.32007e-05	6.80538
Pf4	-2.64225	2.64225	0.000567215	6.24306
Ccl2	-2.64191	2.64191	0.000100729	6.24156
Kit	-2.55132	2.55132	2.398e-05	5.8617
Itga5	-2.52156	2.52156	7.90827e-05	5.74204
C3	-2.46852	2.46852	6.30516e-16	5.53476
Ifit1bl1	2.46361	2.46361	2.71495e-10	5.51596
Plau	-2.43125	2.43125	1.81823e-10	5.3936
Col15a1	-2.40369	2.40369	1.4184e-13	5.29155
Rgl1	-2.39153	2.39153	0.0352184	5.24714
Pdzk1ip1	2.37982	2.37982	0.00873021	5.20472
Ctsl	-2.22968	2.22968	9.87434e-14	4.69031
Cd68	-2.22375	2.22375	1.02343e-14	4.67105
Cx3cl1	2.17327	2.17327	1.32494e-05	4.51044
Bcl2	-2.151	2.151	0.00583701	4.44135
Fscn1	-2.14422	2.14422	0.00038306	4.42054
Csf2ra	-2.10903	2.10903	0.0123667	4.31402
Il1rl1	-2.1046	2.1046	8.04896e-09	4.30077
Alox5ap	-2.09662	2.09662	2.10016e-13	4.27705
Il1r2	-2.03828	2.03828	0.00101188	4.10756
Siglecf	-2.02871	2.02871	5.17744e-05	4.0804
Tlr2	2.02594	2.02594	0.0420725	4.07256
C3ar1	-2.02487	2.02487	3.91026e-22	4.06955
Fgfr1	-1.97856	1.97856	1.80595e-05	3.941
Col3a1	-1.97221	1.97221	3.84199e-09	3.9237
Hdc	1.95959	1.95959	0.0230755	3.88951
Ccl17	-1.95095	1.95095	0.00364705	3.8663
Nox1	1.94592	1.94592	0.0490102	3.85284
Cd84	-1.91277	1.91277	1.70053e-14	3.76532
Adamts12	1.89553	1.89553	0.0116582	3.72059
Gata3	-1.83573	1.83573	0.00164437	3.56952
Enpep	1.81806	1.81806	2.59457e-07	3.52607
Ido1	1.73232	1.73232	0.000804889	3.32262
Tlr8	-1.6979	1.6979	0.0192563	3.24428
Fcgr2b	-1.69733	1.69733	2.12656e-06	3.24301
Mmp13	-1.68181	1.68181	0.000697435	3.20831
Cxcl10	1.64168	1.64168	0.0203084	3.12029
Smad2	1.6392	1.6392	9.40966e-08	3.11493
Vav1	-1.56431	1.56431	1.97509e-05	2.95735
Tgfb1	-1.56297	1.56297	2.4746e-15	2.95462
Sirpa	-1.54396	1.54396	1.41657e-12	2.91594
Hspg2	-1.52299	1.52299	1.62857e-09	2.87386
Crip1	1.47861	1.47861	4.63086e-07	2.7868
Anxa4	1.47399	1.47399	1.05093e-50	2.77788
Ski	-1.46899	1.46899	9.87953e-10	2.76828
Adam19	-1.4684	1.4684	0.000271323	2.76714
Des	-1.45182	1.45182	5.53476e-05	2.73552
Ccr5	-1.43842	1.43842	0.0210422	2.71023
Stab1	-1.43744	1.43744	1.46095e-09	2.7084
Anxa1	-1.42869	1.42869	4.01618e-08	2.69202
Adamts2	-1.41682	1.41682	0.0300575	2.66997
Nfatc1	-1.409	1.409	0.0215192	2.65553
C4a	-1.40104	1.40104	3.48534e-06	2.64092
Ptgs1	-1.38431	1.38431	3.71579e-08	2.61047
Ccl5	1.37961	1.37961	0.00527519	2.60197
Ccl28	1.37023	1.37023	0.0173258	2.58512
Plaur	-1.36687	1.36687	3.40944e-06	2.57911
Pdcd1lg2	-1.35035	1.35035	0.00924075	2.54975
Col4a2	-1.34975	1.34975	5.80925e-07	2.54869
Cxcl9	1.34397	1.34397	0.0336488	2.53849
Vamp2	-1.30839	1.30839	0.00289965	2.47665
Btk	-1.30408	1.30408	0.00197723	2.46926
Ctgf	-1.2942	1.2942	0.040399	2.45242
Adgre1	-1.28899	1.28899	0.00494214	2.44356
Lamb3	1.27449	1.27449	0.0434701	2.41913
Ptgdr	-1.27422	1.27422	0.000991405	2.41868
Nfatc2	-1.26668	1.26668	0.00440407	2.40607
Tnfrsf14	1.26247	1.26247	1.97509e-05	2.39906
Itgb2	-1.25281	1.25281	2.45165e-10	2.38305
C5ar1	-1.24952	1.24952	3.59169e-05	2.37762
Lamb2	-1.24771	1.24771	0.00189244	2.37465
Hpgd	1.24709	1.24709	0.00245707	2.37361
S100a4	-1.22214	1.22214	0.00277236	2.33292
Ceacam1	1.20128	1.20128	1.50024e-09	2.29943
Ifit1bl2	1.20121	1.20121	9.1224e-07	2.29932
Cd34	-1.19509	1.19509	0.000312611	2.28959
H2-DMb1	1.19236	1.19236	8.5956e-05	2.28527
Socs3	1.17168	1.17168	0.00716306	2.25274
Tnfrsf1b	-1.16994	1.16994	0.0284876	2.25002
Il10ra	-1.16737	1.16737	0.0217836	2.24601
Tnc	-1.15997	1.15997	4.82407e-06	2.23452
Irf5	-1.14017	1.14017	0.00257824	2.20407
Tgfa	1.13931	1.13931	8.79225e-06	2.20275
Itgax	-1.13351	1.13351	0.0243699	2.19391
Insig1	-1.1321	1.1321	0.000431395	2.19178
Gnai3	1.12751	1.12751	1.67868e-20	2.18481
Tyrobp	-1.10123	1.10123	1.35979e-11	2.14538
Csf1r	-1.08381	1.08381	2.49688e-13	2.11963
Cdc20	-1.08309	1.08309	0.00924075	2.11857
Gzma	1.07966	1.07966	0.00356076	2.11354
Tapbp	1.07603	1.07603	1.79783e-15	2.10822
Pglyrp1	1.0751	1.0751	1.36771e-06	2.10686
Lat2	-1.07268	1.07268	4.47379e-05	2.10333
Pdgfb	-1.06144	1.06144	0.0379624	2.08701
Peli1	1.05494	1.05494	2.71234e-07	2.07764
Ccl9	-1.05472	1.05472	2.30809e-05	2.07731
Clic4	-1.04838	1.04838	8.23257e-07	2.06821
Ccr9	1.03085	1.03085	0.00199687	2.04323
Irf2	1.02717	1.02717	9.09739e-10	2.03803
C1qb	-1.02683	1.02683	1.76891e-10	2.03754
Pfdn6	1.0127	1.0127	4.04159e-09	2.01769
Arf6	1.01194	1.01194	3.38349e-13	2.01662
2810417H13Rik	1.00709	1.00709	7.09244e-06	2.00986
Il15	0.999465	0.999465	0.0246778	1.99926
Gem	-0.998062	0.998062	0.000676253	1.99731
Casp1	0.99226	0.99226	1.40684e-05	1.9893
Syk	-0.987183	0.987183	0.0192563	1.98231
Grn	-0.971038	0.971038	4.15813e-08	1.96025
S100a10	0.970652	0.970652	4.44708e-06	1.95973
Emp1	0.953601	0.953601	0.00440407	1.9367
Psme2	0.953535	0.953535	3.27556e-05	1.93661
Ptprk	0.937268	0.937268	9.87347e-08	1.9149
Id1	0.93052	0.93052	9.39682e-06	1.90596
Hist1h1c	0.922521	0.922521	0.00273769	1.89542
Stat1	0.90152	0.90152	1.80975e-05	1.86803
Il4ra	-0.891899	0.891899	0.000413438	1.85562
Kif20a	0.887385	0.887385	0.00842205	1.84982
Twistnb	0.882295	0.882295	0.0160425	1.84331
Hdac5	0.874327	0.874327	0.00500162	1.83315
Cx3cr1	-0.874096	0.874096	0.0101883	1.83286
Yes1	0.874008	0.874008	1.80975e-05	1.83275
Ccr2	-0.869084	0.869084	0.0273114	1.8265
Klf4	0.866525	0.866525	1.97509e-05	1.82327
Nampt	0.862825	0.862825	3.45944e-10	1.8186
Tuba1a	-0.855833	0.855833	0.000426088	1.8098
Il1r1	-0.850192	0.850192	0.0175876	1.80274
Mif	-0.849293	0.849293	5.19694e-05	1.80162
Bid	0.847247	0.847247	0.00755553	1.79906
Flnb	-0.846854	0.846854	1.32494e-05	1.79857
Csf1	-0.842681	0.842681	0.008806	1.79338
Tap1	0.841175	0.841175	0.000896444	1.79151
Cebpa	0.836655	0.836655	2.9027e-10	1.7859
Tspan8	0.836074	0.836074	3.40944e-06	1.78519
H2-Aa	0.830412	0.830412	0.00271105	1.77819
Cdkn1a	0.827948	0.827948	6.87777e-06	1.77516
Cxcl14	0.802513	0.802513	0.0426164	1.74414
Ccl6	0.800529	0.800529	0.0144749	1.74174
Daglb	0.795152	0.795152	0.0103096	1.73526
Cxcl16	0.784937	0.784937	7.90827e-05	1.72302
Top2a	0.783694	0.783694	0.00351627	1.72153
Psmb8	0.778198	0.778198	0.00433638	1.71499
Cd38	0.773314	0.773314	0.000371814	1.70919
Timp3	-0.763508	0.763508	0.00264971	1.69761
C1qc	-0.762009	0.762009	0.00296333	1.69585
Tlr3	-0.761204	0.761204	0.00228981	1.6949
Irf8	0.755769	0.755769	0.0230718	1.68853
Irf1	0.751363	0.751363	2.47086e-06	1.68338
Nfyc	0.742087	0.742087	1.29102e-06	1.67259
Sesn1	0.738846	0.738846	0.0480878	1.66884
Sptbn1	0.73629	0.73629	3.77081e-07	1.66589
Golim4	0.73547	0.73547	0.000612947	1.66494
Col4a1	-0.735177	0.735177	0.00273769	1.6646
Pdgfra	-0.721705	0.721705	0.0134017	1.64913
Lrp5	-0.712701	0.712701	0.000324563	1.63887
Birc3	-0.711238	0.711238	0.000149331	1.63721
Slc16a6	-0.707316	0.707316	0.00755553	1.63276
Prdx3	0.705851	0.705851	0.00403155	1.63111
Fut4	0.705327	0.705327	0.0298113	1.63051
Tap2	0.702637	0.702637	0.0152598	1.62748
Map2k1	0.702349	0.702349	3.88082e-11	1.62715
B4galt4	0.698903	0.698903	0.0424677	1.62327
Lta4h	0.69688	0.69688	3.07616e-06	1.621
Myc	-0.696231	0.696231	0.000342779	1.62027
Map2k3	0.695412	0.695412	0.00257824	1.61935
Laptm5	-0.662971	0.662971	0.0230718	1.58334
Ifngr1	0.652032	0.652032	2.97549e-08	1.57138
Smad1	0.635384	0.635384	1.44549e-05	1.55335
Znrf2	0.631383	0.631383	2.5053e-07	1.54905
Hras	0.613869	0.613869	0.00277236	1.53036
H2-Eb1	-0.613589	0.613589	0.0124029	1.53006
Tspan7	0.612059	0.612059	0.00214728	1.52844
Cnn2	-0.604153	0.604153	0.0116582	1.52009
Rab3d	0.599883	0.599883	0.00535589	1.51559
Cd244	-0.595056	0.595056	0.0415238	1.51053
Pycard	0.593307	0.593307	0.036153	1.5087
Elovl6	-0.584008	0.584008	0.00440407	1.49901
Tnfsf10	0.582321	0.582321	0.0374685	1.49726
Dpp4	0.580203	0.580203	0.0106554	1.49506
Sema6d	0.579062	0.579062	0.0396485	1.49388
Sema4b	-0.57446	0.57446	0.00528488	1.48912
Hmgb1	0.567549	0.567549	0.000394933	1.482
Tgm2	-0.561486	0.561486	0.0274328	1.47579
Fyn	-0.557447	0.557447	0.0186458	1.47166
Cstb	0.546708	0.546708	1.36771e-06	1.46075
Serpinb6a	0.539831	0.539831	0.00101188	1.4538
Ddr2	-0.534245	0.534245	0.023381	1.44818
Armc1	0.519607	0.519607	0.000130648	1.43356
Txn1	0.513511	0.513511	2.72185e-05	1.42752
Casp7	0.503124	0.503124	5.01587e-05	1.41728
C1qa	-0.499215	0.499215	0.0031567	1.41344
Ctnnb1	0.498312	0.498312	9.21593e-07	1.41256
Itga4	0.497193	0.497193	0.0426164	1.41146
Id2	0.494422	0.494422	0.0301433	1.40876
H2-DMa	0.492789	0.492789	0.0284876	1.40716
Acot11	-0.49272	0.49272	0.0279201	1.4071
F11r	0.486527	0.486527	0.00118613	1.40107
Ell2	0.474225	0.474225	0.0276583	1.38917
Cnksr1	0.464575	0.464575	0.012397	1.37991
Cdh1	0.459506	0.459506	2.52499e-06	1.37507
H2-D1	0.459327	0.459327	0.00016017	1.3749
Stat6	0.457486	0.457486	0.00130497	1.37315
Cd151	0.442922	0.442922	0.0231335	1.35935
Man2b1	-0.434448	0.434448	0.0014495	1.35139
Jun	0.418821	0.418821	0.00950986	1.33683
Hif1a	0.416819	0.416819	0.0374685	1.33498
H2-K1	0.404759	0.404759	0.008806	1.32387
Smad7	0.402591	0.402591	0.0473299	1.32188
Eif4ebp2	-0.303898	0.303898	0.0426164	1.23447
Map2k2	0.300423	0.300423	0.0285975	1.23151
Dnajb6	0.274033	0.274033	0.0360365	1.20918
Ctsd	0.222225	0.222225	0.0498763	1.16653
These genes don't meet the padj threshold
Usp18	-1.00664	1.00664	0.0500321	2.00923
Itgb1	0.254031	0.254031	0.0500738	1.19253
Map2k4	0.244754	0.244754	0.0508625	1.18489
NEG_C(0)	5.4168	5.4168	0.0508625	42.7187
Ncf2	-0.466266	0.466266	0.0520535	1.38153
Rab20	0.438944	0.438944	0.053167	1.35561
Hc	2.90274	2.90274	0.0543005	7.47844
Nr4a2	0.99208	0.99208	0.0579461	1.98905
Fbp1	1.49833	1.49833	0.0623702	2.82516
Jag1	-0.574016	0.574016	0.0623702	1.48866
Fadd	-0.658957	0.658957	0.0628133	1.57894
Tfcp2	-0.892597	0.892597	0.0641582	1.85651
Msh2	0.359218	0.359218	0.0645342	1.28273
Tlr5	3.00372	3.00372	0.0654118	8.02063
Rictor	0.625749	0.625749	0.0656837	1.54301
Vcam1	0.985942	0.985942	0.0669623	1.98061
Ccl11	-0.528764	0.528764	0.0708653	1.44269
Tlr4	-1.13375	1.13375	0.0731834	2.19429
Selplg	-0.486826	0.486826	0.0733166	1.40136
Cdh2	-5.97513	5.97513	0.0740484	62.906
Icosl	0.694265	0.694265	0.0750029	1.61806
Il1rn	-1.33012	1.33012	0.0762314	2.51424
Il1a	-3.79077	3.79077	0.0795335	13.84
Ier3	-0.7748	0.7748	0.0806231	1.71095
Batf	-1.45464	1.45464	0.0807467	2.74089
Egf	3.36378	3.36378	0.0824254	10.2943
Angpt1	-5.55727	5.55727	0.0825848	47.0873
Nr1h3	0.431538	0.431538	0.0836588	1.34867
Klrk1	2.82064	2.82064	0.0856859	7.06477
Ccrl2	0.852915	0.852915	0.0856859	1.80615
Rhoj	-0.710864	0.710864	0.0856859	1.63678
Cd47	0.250287	0.250287	0.0873955	1.18944
Cxcl5	-3.75841	3.75841	0.0881116	13.533
Ptprc	-0.563551	0.563551	0.0923306	1.4779
Isg15	0.462937	0.462937	0.0942487	1.37834
Traf1	-1.52218	1.52218	0.0947225	2.87224
Dusp2	-1.57791	1.57791	0.0947225	2.98537
Il1b	1.56701	1.56701	0.0963118	2.9629
Jak3	-0.77678	0.77678	0.0995663	1.7133
Prkca	0.294418	0.294418	0.103391	1.22639
Furin	-0.290827	0.290827	0.108082	1.22334
Met	0.405183	0.405183	0.109677	1.32426
H2-Q10	-0.742544	0.742544	0.114985	1.67312
Rasal1	2.93133	2.93133	0.115117	7.62812
Vwa5a	0.367576	0.367576	0.115396	1.29018
Prdx1	-0.248701	0.248701	0.115855	1.18814
H2-Ab1	0.491216	0.491216	0.115855	1.40563
Glg1	0.28444	0.28444	0.117407	1.21794
Sell	-1.46021	1.46021	0.122461	2.75149
Mertk	0.43771	0.43771	0.122461	1.35445
Smarcd3	1.50861	1.50861	0.122461	2.84536
Ltb4r1	-0.729994	0.729994	0.123222	1.65863
Gata6	0.275231	0.275231	0.128513	1.21019
Faf1	1.306	1.306	0.128513	2.47256
Ccl20	0.960078	0.960078	0.129866	1.94541
Cd99	-0.9101	0.9101	0.131957	1.87918
Ccl3	1.21227	1.21227	0.132529	2.31703
Ltb	-1.35816	1.35816	0.132529	2.56358
Cd180	-1.05914	1.05914	0.137077	2.0837
Pik3cg	-0.449172	0.449172	0.151964	1.36526
Stat3	0.192451	0.192451	0.152974	1.1427
Serpinb9	1.2378	1.2378	0.153951	2.35838
Mmp9	-0.791353	0.791353	0.155469	1.7307
Ptprb	-0.797816	0.797816	0.157605	1.73847
Birc5	0.442723	0.442723	0.160878	1.35917
Adgre5	-0.399352	0.399352	0.160878	1.31892
Marco	1.91678	1.91678	0.163545	3.77581
Fzd4	-0.462815	0.462815	0.163545	1.37823
Myd88	0.389369	0.389369	0.163545	1.30982
Acod1	3.83882	3.83882	0.166309	14.3087
Nectin2	0.267305	0.267305	0.166309	1.20356
Havcr2	-1.21602	1.21602	0.166802	2.32305
Eif2b4	0.410068	0.410068	0.171988	1.32875
POS_E(0.5)	-0.476423	0.476423	0.172036	1.39129
Adamts3	1.87134	1.87134	0.172144	3.65872
Lag3	-1.02199	1.02199	0.179492	2.03072
Stat5b	-0.632206	0.632206	0.181322	1.54993
Cyp3a13	0.595264	0.595264	0.181322	1.51075
Fas	0.424682	0.424682	0.18289	1.34228
Gpr65	-0.674332	0.674332	0.184555	1.59586
Mapk13	0.170766	0.170766	0.188178	1.12566
Marcksl1	0.817192	0.817192	0.189058	1.76197
Nectin1	-0.588447	0.588447	0.19214	1.50363
Il18r1	0.682161	0.682161	0.192493	1.60454
Ltb4r2	-1.03933	1.03933	0.193937	2.05528
Lipa	-0.435765	0.435765	0.194357	1.35263
Lgals3	-0.635591	0.635591	0.1945	1.55357
Loxl2	-0.727891	0.727891	0.199289	1.65622
Saa1	8.75875	8.75875	0.201065	433.158
Ikbke	-0.447778	0.447778	0.201941	1.36394
Cd83	-1.21847	1.21847	0.203273	2.327
Hivep1	0.305917	0.305917	0.206138	1.2362
Arhgef6	-0.606821	0.606821	0.206976	1.5229
Vsir	0.36459	0.36459	0.209297	1.28752
Irf3	-0.255298	0.255298	0.209381	1.19358
Ear3	-2.46638	2.46638	0.211491	5.52655
Ptpn14	4.8294	4.8294	0.211491	28.4312
Bcl10	0.184984	0.184984	0.216421	1.1368
Ccnb2	0.325546	0.325546	0.225481	1.25314
Fcgr3	-0.503062	0.503062	0.226348	1.41722
Cd69	-0.674123	0.674123	0.226356	1.59563
H2-T23	0.453647	0.453647	0.232466	1.3695
Coasy	0.430416	0.430416	0.236536	1.34762
Cd27	-4.4523	4.4523	0.237422	21.8915
Clec7a	-0.577263	0.577263	0.242563	1.49202
Sqstm1	0.229416	0.229416	0.247021	1.17236
Psmb9	0.432026	0.432026	0.247021	1.34913
Tnfrsf11a	0.362065	0.362065	0.249406	1.28526
Pde4a	-1.26061	1.26061	0.249856	2.39598
Ptafr	-0.56041	0.56041	0.249856	1.47469
H2-DMb2	-1.30194	1.30194	0.260687	2.4656
Cdh5	-1.00785	1.00785	0.26344	2.01091
Selp	1.30497	1.30497	0.26344	2.47078
Pbx1	0.427008	0.427008	0.26344	1.34444
Serinc2	-0.216703	0.216703	0.269255	1.16207
Il17ra	-0.43099	0.43099	0.27872	1.34816
Ikzf1	-0.552238	0.552238	0.2814	1.46636
Fcgr1	0.812198	0.812198	0.283321	1.75588
Tlr9	-1.06907	1.06907	0.284673	2.09809
Calr	0.160215	0.160215	0.294168	1.11745
Edn1	-1.90111	1.90111	0.299806	3.73499
Maff	0.571187	0.571187	0.300029	1.48575
Rbp1	4.41559	4.41559	0.300269	21.3416
Ccl25	0.425438	0.425438	0.306692	1.34298
Rnd3	0.321484	0.321484	0.306692	1.24962
Fbxl7	-1.87102	1.87102	0.307003	3.65792
Trex1	-0.63058	0.63058	0.307003	1.54819
Edc3	0.493001	0.493001	0.307336	1.40737
Batf3	-1.46526	1.46526	0.309955	2.76114
Cd74	0.226947	0.226947	0.309996	1.17036
Il13	1.92699	1.92699	0.309996	3.80261
Kalrn	-1.30945	1.30945	0.312403	2.47848
Cd247	0.467671	0.467671	0.333535	1.38288
Ccr1	-0.473601	0.473601	0.333936	1.38857
H2-Q2	0.37582	0.37582	0.345405	1.29758
Ccr3	-1.3584	1.3584	0.352534	2.56401
Amica1	0.385998	0.385998	0.356314	1.30676
Lamp3	5.29714	5.29714	0.356431	39.3185
Tigit	1.71514	1.71514	0.360979	3.28328
Fpr3	-1.08108	1.08108	0.376745	2.11561
Sgpp1	0.298686	0.298686	0.377062	1.23002
Mok	5.14738	5.14738	0.378398	35.4419
Pdgfa	0.183543	0.183543	0.379411	1.13567
H2-M3	-0.38985	0.38985	0.389308	1.31026
Tlr7	-4.0501	4.0501	0.389308	16.5654
Nox4	-2.10679	2.10679	0.390621	4.30731
Serpinb2	-2.14521	2.14521	0.392132	4.42356
NEG_E(0)	-3.47268	3.47268	0.394368	11.1015
Igf2	-0.738013	0.738013	0.398686	1.66788
Dhrs3	-0.563934	0.563934	0.398686	1.47829
Cd86	-0.644607	0.644607	0.399078	1.56331
Btg2	0.19915	0.19915	0.399078	1.14802
Nfkbie	-0.894493	0.894493	0.403514	1.85896
Klf10	0.426867	0.426867	0.404289	1.34431
Flrt2	-1.05959	1.05959	0.406058	2.08434
Ripk2	0.58102	0.58102	0.406058	1.49591
Btla	-1.29236	1.29236	0.411658	2.44929
Mob3c	0.247684	0.247684	0.414121	1.1873
Fgf7	1.03201	1.03201	0.415097	2.04487
Ncor1	-0.124304	0.124304	0.415626	1.08998
Clec5a	1.09364	1.09364	0.416537	2.13412
Irf4	0.391392	0.391392	0.416749	1.31166
Icam1	-0.409273	0.409273	0.433049	1.32802
POS_A(128)	-0.287568	0.287568	0.436351	1.22058
Prkci	0.225384	0.225384	0.436831	1.16909
Nmb	1.72325	1.72325	0.438663	3.30178
Dusp1	-0.346761	0.346761	0.439995	1.2717
Il3ra	-0.796048	0.796048	0.441745	1.73634
Il6ra	-0.905928	0.905928	0.455207	1.87375
Tlr13	-0.68067	0.68067	0.455421	1.60288
Hdac6	0.978453	0.978453	0.464627	1.97035
Fzd9	3.07403	3.07403	0.468026	8.4212
Tnfrsf1a	-0.152113	0.152113	0.468026	1.1112
Il3	-2.48985	2.48985	0.468026	5.61719
Angpt2	1.06163	1.06163	0.468026	2.08728
Ifnar1	0.155027	0.155027	0.468026	1.11344
Nfil3	-0.406005	0.406005	0.473181	1.32501
Tlr11	-1.55954	1.55954	0.474905	2.94761
Hist2h2aa1	0.213231	0.213231	0.475704	1.15928
Tnf	-1.20604	1.20604	0.477414	2.30704
S1pr1	-0.957278	0.957278	0.48226	1.94164
Gch1	0.417017	0.417017	0.483542	1.33516
Cav1	-0.168982	0.168982	0.483818	1.12426
Rapgef4	-1.65598	1.65598	0.484526	3.15138
Zmpste24	0.21724	0.21724	0.484526	1.16251
Cxcr3	-0.982095	0.982095	0.484526	1.97533
Hgf	0.460681	0.460681	0.493305	1.37619
Hnf1b	-0.231474	0.231474	0.507581	1.17403
Traf2	-0.162857	0.162857	0.507581	1.1195
Vrk2	1.10307	1.10307	0.507581	2.14811
Serpine3	4.16219	4.16219	0.515699	17.9037
Stat5a	-0.29999	0.29999	0.516028	1.23114
Mx1	-0.484512	0.484512	0.517404	1.39911
Nfkbiz	0.266046	0.266046	0.519254	1.20251
Gtf2h2	0.191692	0.191692	0.519254	1.1421
Fcgr4	0.373674	0.373674	0.521534	1.29565
Timd4	-0.837624	0.837624	0.523729	1.7871
Ctss	-0.17027	0.17027	0.526393	1.12527
Fem1c	0.16094	0.16094	0.533392	1.11802
Cdh13	1.3924	1.3924	0.533392	2.62515
Il6	-3.24415	3.24415	0.533392	9.47516
Ctla4	-1.41761	1.41761	0.534538	2.67143
Ifna1	-2.44958	2.44958	0.539371	5.46258
Tnfaip3	0.25316	0.25316	0.544325	1.19181
Kitl	-0.17201	0.17201	0.544325	1.12663
Il1rap	-0.374251	0.374251	0.547674	1.29617
Traf6	0.252312	0.252312	0.551159	1.19111
Ccl27a	-0.733319	0.733319	0.551733	1.66246
Olr1	-1.33551	1.33551	0.556108	2.52365
Rhog	-0.123452	0.123452	0.556772	1.08934
Cxcr2	-2.73219	2.73219	0.558146	6.64465
Mpo	4.82538	4.82538	0.559344	28.3521
Fpr-rs4	3.82571	3.82571	0.559344	14.1792
Col12a1	-0.342254	0.342254	0.563749	1.26774
Bcl6	-0.403527	0.403527	0.563749	1.32274
Daxx	0.317131	0.317131	0.565041	1.24585
Bmp8a	1.08754	1.08754	0.574163	2.12511
Gata1	3.82568	3.82568	0.575128	14.1789
Col14a1	-0.296965	0.296965	0.575128	1.22856
S100a11	0.17324	0.17324	0.580864	1.12759
Il18	0.255632	0.255632	0.58622	1.19386
Ptgdr2	-1.0223	1.0223	0.59014	2.03115
Sema5a	0.526298	0.526298	0.599339	1.44023
Dusp6	0.182999	0.182999	0.603283	1.13524
H2-Q1	0.193597	0.193597	0.604017	1.14361
Polr1b	0.262757	0.262757	0.604017	1.19977
Ndufa7	-0.145421	0.145421	0.607559	1.10605
Ly6g	3.41084	3.41084	0.607559	10.6357
Nr2f6	0.136802	0.136802	0.618374	1.09947
Ccl22	0.446561	0.446561	0.62113	1.36279
Adamts17	0.580696	0.580696	0.62113	1.49557
Apoe	-0.198665	0.198665	0.62113	1.14764
Egr3	-1.04962	1.04962	0.62113	2.06999
Cd36	0.334927	0.334927	0.623455	1.26131
Vegfc	0.255297	0.255297	0.624011	1.19358
Ldlr	-0.250809	0.250809	0.62998	1.18987
P2rx1	-0.536885	0.536885	0.633133	1.45084
Trafd1	-0.160842	0.160842	0.633133	1.11794
Adamts14	4.16226	4.16226	0.633133	17.9046
Ccl19	-1.57265	1.57265	0.633133	2.97451
Ccr6	-1.14774	1.14774	0.636724	2.21567
Skil	0.08402	0.08402	0.637227	1.05997
Arhgef28	-0.22318	0.22318	0.654328	1.1673
Hbegf	0.20271	0.20271	0.660891	1.15086
Ets1	0.177728	0.177728	0.664412	1.1311
Tnfrsf4	-0.557905	0.557905	0.664412	1.47213
2900026A02Rik	-0.111873	0.111873	0.669892	1.08063
Il27ra	3.84029	3.84029	0.672828	14.3233
Pdgfrb	-0.44467	0.44467	0.672828	1.361
Thbd	0.28461	0.28461	0.672828	1.21808
Mapk12	3.82553	3.82553	0.672828	14.1775
Socs2	0.110781	0.110781	0.672828	1.07981
NEG_D(0)	0.987208	0.987208	0.672828	1.98235
Egr2	-2.72796	2.72796	0.674404	6.6252
Tnfaip6	1.61768	1.61768	0.674404	3.06882
Mapk14	0.105117	0.105117	0.678241	1.07558
Tnfrsf12a	0.244514	0.244514	0.678241	1.18469
NEG_F(0)	-0.545294	0.545294	0.678241	1.45932
Map3k14	0.631874	0.631874	0.680115	1.54958
Lpl	-0.4321	0.4321	0.682621	1.3492
Xcr1	-2.06698	2.06698	0.692411	4.1901
Tuba4a	0.12608	0.12608	0.692801	1.09132
Nrip3	0.509312	0.509312	0.692801	1.42337
Fgf2	0.618659	0.618659	0.694581	1.53545
Txndc16	0.148501	0.148501	0.69535	1.10842
Havcr1	-3.57177	3.57177	0.702166	11.8908
Cebpb	-0.119419	0.119419	0.702774	1.0863
Birc2	-0.122719	0.122719	0.706364	1.08879
Clec9a	2.83986	2.83986	0.706653	7.1595
Ccl26	3.4252	3.4252	0.71329	10.742
Fasn	-0.175697	0.175697	0.71329	1.12951
Zfp148	-0.104335	0.104335	0.71329	1.075
Cebpd	-0.77245	0.77245	0.71329	1.70817
Tnfrsf8	-2.40777	2.40777	0.71329	5.30654
En1	3.41056	3.41056	0.714459	10.6336
Was	-1.08123	1.08123	0.714508	2.11584
Cd209e	-2.04468	2.04468	0.716853	4.12581
Clec1b	-0.627293	0.627293	0.723195	1.54466
Ttk	0.184015	0.184015	0.723195	1.13604
Cd14	0.268998	0.268998	0.727559	1.20497
Il33	0.208288	0.208288	0.727787	1.15532
Adamts1	0.575228	0.575228	0.729796	1.48991
Ceacam2	1.83643	1.83643	0.731071	3.57126
Lrp6	-0.0990269	0.0990269	0.731071	1.07105
Mafb	0.0927251	0.0927251	0.731071	1.06638
Sp4	0.208688	0.208688	0.742339	1.15564
Rhoc	-0.130871	0.130871	0.752945	1.09495
Areg	0.337294	0.337294	0.753272	1.26338
Mapk11	0.735904	0.735904	0.754468	1.66544
NEG_A(0)	-3.07021	3.07021	0.754468	8.39893
Cd80	0.375153	0.375153	0.761471	1.29698
Mmp10	0.193381	0.193381	0.761471	1.14344
Ptx3	-1.62241	1.62241	0.762632	3.07889
Prg2	0.301052	0.301052	0.765949	1.23204
Scin	0.111915	0.111915	0.771251	1.08066
Nod1	-0.573532	0.573532	0.771744	1.48816
Cxcl12	0.102925	0.102925	0.771867	1.07395
Prg3	2.86379	2.86379	0.772399	7.27927
Ear6	-2.48472	2.48472	0.772399	5.59725
Trim9	2.84013	2.84013	0.77787	7.16082
Tep1	0.0918547	0.0918547	0.77787	1.06574
Atf3	0.145462	0.145462	0.77787	1.10608
Ctsg	1.77248	1.77248	0.778481	3.4164
Ptgds	1.15551	1.15551	0.780919	2.22763
Rin2	0.129998	0.129998	0.782263	1.09429
Runx2	0.57014	0.57014	0.78358	1.48467
Spry2	0.131541	0.131541	0.78358	1.09546
Raf1	-0.0669378	0.0669378	0.791871	1.04749
Flt3	0.371088	0.371088	0.791871	1.29333
Itgb7	0.347511	0.347511	0.791871	1.27236
Tnfsf4	1.35964	1.35964	0.796291	2.56622
Tm7sf3	0.0874676	0.0874676	0.79674	1.0625
Acly	0.066998	0.066998	0.797328	1.04753
Krba1	0.515076	0.515076	0.797328	1.42907
Cxcl11	0.284597	0.284597	0.798421	1.21807
Erg	-1.04663	1.04663	0.801943	2.0657
Lst1	-0.629461	0.629461	0.801943	1.54699
Il21r	-0.361526	0.361526	0.801943	1.28478
Fosb	-0.759902	0.759902	0.810297	1.69338
Hpgds	-0.145467	0.145467	0.810297	1.10609
Cxcr6	0.183207	0.183207	0.810297	1.13541
Tlr12	0.384395	0.384395	0.81072	1.30531
Nlrp3	-0.69181	0.69181	0.824273	1.61531
Pparg	0.20466	0.20466	0.829437	1.15241
Tmem173	-0.17464	0.17464	0.832772	1.12868
Sphk1	-0.364722	0.364722	0.832772	1.28763
Vasp	-0.0513389	0.0513389	0.832772	1.03623
Tnfaip8	0.0792711	0.0792711	0.833271	1.05648
Pros1	0.121654	0.121654	0.833271	1.08798
Rad51	0.119011	0.119011	0.843076	1.08599
Yap1	-0.052607	0.052607	0.850546	1.03714
Lif	0.305012	0.305012	0.851011	1.23543
Mcm5	-0.114603	0.114603	0.851011	1.08268
Adora3	1.37772	1.37772	0.858901	2.59856
Mpeg1	0.098821	0.098821	0.862571	1.0709
Id3	-0.0725909	0.0725909	0.863316	1.0516
Mrc2	-0.359102	0.359102	0.864335	1.28263
Ros1	-0.420561	0.420561	0.86891	1.33845
Ccl4	1.83878	1.83878	0.875896	3.57708
Col11a1	1.83063	1.83063	0.875896	3.55691
Cybb	-0.102721	0.102721	0.875896	1.0738
H2-Ea-ps	1.83065	1.83065	0.875896	3.55698
Tnfrsf9	1.839	1.839	0.875896	3.57761
Gpr183	-0.978144	0.978144	0.875896	1.96993
Irf7	0.0662169	0.0662169	0.875896	1.04697
Cd1d2	1.83065	1.83065	0.875896	3.55698
Alcam	-0.106525	0.106525	0.875896	1.07663
Pim2	0.0716872	0.0716872	0.875896	1.05095
Ccr8	1.83895	1.83895	0.875896	3.5775
Map3k4	-0.0952685	0.0952685	0.875896	1.06826
Mmp1a	1.83895	1.83895	0.875896	3.57751
Adcyap1r1	-1.41117	1.41117	0.875896	2.65953
Acot3	0.873606	0.873606	0.875896	1.83224
Cdh11	-0.201858	0.201858	0.875896	1.15018
Prok2	1.83061	1.83061	0.875896	3.55687
POS_F(0.125)	-0.149865	0.149865	0.875896	1.10947
Tlr6	0.356646	0.356646	0.877368	1.28045
Zfp92	1.5167	1.5167	0.877368	2.86136
Nfkb1	-0.0454144	0.0454144	0.878374	1.03198
Insr	0.0864923	0.0864923	0.878374	1.06179
Stat4	-0.731775	0.731775	0.878374	1.66068
Hes1	-1.50979	1.50979	0.878646	2.84769
Mx2	-0.381129	0.381129	0.878646	1.30236
POS_C(8)	0.0860248	0.0860248	0.879463	1.06144
Cd28	-0.133086	0.133086	0.880165	1.09664
Il4	0.874421	0.874421	0.880466	1.83327
Ccr7	0.79899	0.79899	0.880466	1.73988
Gsn	0.0850672	0.0850672	0.880466	1.06074
Tgfbr3	-0.0961897	0.0961897	0.880466	1.06895
Fpr2	0.819987	0.819987	0.880466	1.76539
Cttnbp2	0.485621	0.485621	0.880466	1.40019
Ngf	0.591349	0.591349	0.880466	1.50665
Vegfa	-0.0858275	0.0858275	0.880466	1.0613
Il15ra	-0.151364	0.151364	0.880466	1.11062
Ercc1	0.0878865	0.0878865	0.880466	1.06281
Fabp4	-0.116771	0.116771	0.880466	1.08431
Ptger2	-0.258349	0.258349	0.883973	1.19611
Ifnb1	0.869468	0.869468	0.883973	1.82699
Tlr1	-0.0950357	0.0950357	0.885359	1.06809
Cd1d1	0.09047	0.09047	0.885359	1.06472
Socs1	-0.122021	0.122021	0.885359	1.08826
Enc1	-0.0922474	0.0922474	0.885359	1.06603
Itgam	-0.178488	0.178488	0.885359	1.1317
Sema4a	-0.0345303	0.0345303	0.885359	1.02422
Abcc8	-1.51123	1.51123	0.885359	2.85052
Pdcd1	-1.48427	1.48427	0.888142	2.79776
Gk5	0.06583	0.06583	0.890058	1.04669
Enpp2	0.11523	0.11523	0.890378	1.08315
Crabp2	-1.40675	1.40675	0.89159	2.65139
Fzd6	0.230138	0.230138	0.89159	1.17295
Adora2a	-1.40677	1.40677	0.89159	2.65143
Lta	-1.40671	1.40671	0.89159	2.65131
NEG_G(0)	-1.38681	1.38681	0.89159	2.615
Siglec1	-0.516023	0.516023	0.892226	1.43001
Icos	0.238762	0.238762	0.892226	1.17998
Fgf10	-0.404602	0.404602	0.892226	1.32372
POS_D(2)	0.0688608	0.0688608	0.892226	1.04889
Ifnar2	-0.0432018	0.0432018	0.896168	1.0304
Crem	0.198996	0.198996	0.905448	1.1479
Osm	-0.571445	0.571445	0.909143	1.48601
Igf1	0.108726	0.108726	0.923333	1.07828
POS_B(32)	0.0502011	0.0502011	0.927105	1.03541
Il5ra	-0.964221	0.964221	0.928377	1.95101
Cbr1	-0.069305	0.069305	0.928981	1.04921
Fcer2a	1.03152	1.03152	0.928981	2.04418
Cebpg	-0.0974106	0.0974106	0.933878	1.06985
Akap13	0.0380214	0.0380214	0.940611	1.0267
Cldn1	-0.388645	0.388645	0.941949	1.30916
Vav2	-0.0485282	0.0485282	0.942612	1.03421
Hoxd4	-0.277221	0.277221	0.943123	1.21186
Bmp6	0.115252	0.115252	0.943123	1.08316
Fosl1	0.130268	0.130268	0.947338	1.0945
S100a8	0.187507	0.187507	0.948044	1.13879
Ctsa	0.416977	0.416977	0.952367	1.33513
Nr4a1	0.114051	0.114051	0.952367	1.08226
Ptgs2	0.0833732	0.0833732	0.952549	1.05949
Ly6c1	0.0252284	0.0252284	0.956237	1.01764
Acad10	0.0378913	0.0378913	0.965609	1.02661
Ccr4	-0.293545	0.293545	0.965702	1.22565
Rasgrf2	-0.0245134	0.0245134	0.975859	1.01714
Rgs1	-0.0513719	0.0513719	0.981065	1.03625
Itgal	-0.0322644	0.0322644	0.981065	1.02262
NEG_H(0)	-0.571456	0.571456	0.981065	1.48602
Rgs6	-0.549413	0.549413	0.982625	1.46349
Cd40	-0.238753	0.238753	0.982846	1.17997
Cd274	0.0333853	0.0333853	0.982883	1.02341
Cd276	-0.0467975	0.0467975	0.982883	1.03297
Nkg7	0.028826	0.028826	0.982883	1.02018
Hip1r	0.0189275	0.0189275	0.982892	1.01321
Cd40lg	0.155778	0.155778	0.988691	1.11402
Csf2	0.0505408	0.0505408	0.99096	1.03565
Csf3r	0.139019	0.139019	0.99096	1.10116
Pbx3	-0.0231554	0.0231554	0.991586	1.01618
Terf2ip	-0.0157292	0.0157292	0.993576	1.01096
Klk1	-0.0594321	0.0594321	0.993731	1.04206
Tek	0.0322091	0.0322091	0.997121	1.02258
Cysltr1	0.0284491	0.0284491	0.997198	1.01992
Rgs16	-0.215851	0.215851	0.997198	1.16139
Pggt1b	0.0126853	0.0126853	0.997198	1.00883
Cytip	0.011065	0.011065	0.999229	1.0077
S100a9	-0.0582777	0.0582777	0.999815	1.04122
Ccl21a	-0.007896	0.007896	1	1.00549
Acox1	-0.00121606	0.00121606	1	1.00084
Gadd45b	-0.00412012	0.00412012	1	1.00286
Cxcl2	0	0	1	1
Adamts4	0	0	1	1
Cxcl13	-0.0424524	0.0424524	1	1.02986
Il2	0	0	1	1
Il23a	0	0	1	1
Ephb6	0	0	1	1
Aoah	-0.0300789	0.0300789	1	1.02107
Sele	0	0	1	1
Il5	0	0	1	1
Cd70	0	0	1	1
Fpr-rs6	0	0	1	1
Myod1	0	0	1	1
Cxcl1	0	0	1	1
Sfrp4	0	0	1	1
Cyr61	-0.0540569	0.0540569	1	1.03818
Malt1	-0.0107481	0.0107481	1	1.00748
Tnfsf9	0	0	1	1
Aif1	0	0	1	1
Rnase2b	0	0	1	1
Il9	0	0	1	1
Serpinb7	0	0	1	1
Cd44	0	0	1	1
Nox3	0	0	1	1
Mmp8	0	0	1	1
Kcnab1	0	0	1	1
Msc	-0.0224588	0.0224588	1	1.01569
Nfkbia	0.00281969	0.00281969	1	1.00196
Fcnb	NA		NA
Epx	NA		NA
Il12b	NA		NA
Cxcr1	NA		NA
Ifng	NA		NA
Myh4	NA		NA
Cdh4	NA		NA
Vtcn1	NA		NA
Oscar	NA		NA
H2-Ob	-1.61539		NA
Il25	NA		NA
Fgf18	NA		NA
Il12a	NA		NA
Fpr-rs3	NA		NA
Csf3	NA		NA
Camp	NA		NA
Phlda2	NA		NA
Fpr-rs5	NA		NA
Col17a1	NA		NA
Cxcr5	-0.210893		NA
Ms4a1	-1.59003		NA
Il10	NA		NA
Il22	NA		NA
Trem1	NA		NA
Il27	NA		NA
Elane	NA		NA
Fpr1	NA		NA
Col10a1	NA		NA
Ido2	NA		NA
Prrx1	NA		NA
NEG_B(0)	NA		NA

## Sheet: NvT D21
	log2FoldChange	abs(log2foldchange)	padj	fold change
Chil4	-14.7244	14.7244	1.06011e-18	27070.5
Chil3	-10.868	10.868	2.17323e-50	1868.95
Rnase2a	-10.8647	10.8647	1.45597e-11	1864.72
Mmp12	-8.43343	8.43343	3.58667e-22	345.712
Ccl7	-8.02036	8.02036	3.41576e-06	259.638
Cxcl5	-7.40872	7.40872	9.56476e-05	169.92
Trem2	-7.30384	7.30384	1.07174e-05	158.007
Serpine1	-7.24108	7.24108	1.28855e-05	151.28
Cma1	-6.7176	6.7176	0.000485405	105.245
Adamts4	-6.56336	6.56336	0.00131628	94.573
Arg1	-6.39711	6.39711	8.53045e-48	84.2793
Osm	-6.19276	6.19276	0.0147949	73.1488
Retnla	-6.13681	6.13681	6.0699e-55	70.3661
Ccl8	-6.10306	6.10306	1.58047e-62	68.739
Lat	-5.9008	5.9008	0.00741235	59.7471
Cxcr2	-5.73522	5.73522	0.102277	53.269
Il1a	-5.72761	5.72761	0.00303409	52.9885
Cdh2	-5.47764	5.47764	0.0951428	44.5588
Cxcl3	-5.36647	5.36647	0.0285601	41.2541
Cd209e	-5.04842	5.04842	0.204826	33.0921
Ccl24	-5.02833	5.02833	1.27683e-17	32.6345
Retnlb	-4.98489	4.98489	1.40488e-32	31.6667
Ccl1	-4.85159	4.85159	0.0934098	28.8719
Il3	-4.71166	4.71166	0.0758715	26.2031
Tpsb2	-4.65941	4.65941	0.0867452	25.2709
Il6	-4.55114	4.55114	0.298079	23.4439
Tnfrsf8	-4.4911	4.4911	0.367105	22.4882
Flt1	-4.48411	4.48411	0.0383268	22.3796
Gata2	-4.4445	4.4445	0.000547549	21.7734
Adam8	-4.41383	4.41383	3.93685e-33	21.3155
Serpinb7	-4.28941	4.28941	0.614338	19.5542
Ms4a2	-4.28472	4.28472	8.79493e-06	19.4907
Egr2	-4.18536	4.18536	0.436964	18.1936
Adamts9	-4.14876	4.14876	0.0804548	17.7378
Ifna1	-4.14464	4.14464	0.193614	17.6873
Rnase2b	-4.08575	4.08575	0.526711	16.9798
Xcr1	-4.06945	4.06945	0.290519	16.789
Angpt1	-4.06396	4.06396	0.229786	16.7253
Fcer1a	-4.02913	4.02913	6.76001e-08	16.3264
Ccl12	-3.92537	3.92537	4.53983e-09	15.1934
Ear3	-3.92437	3.92437	0.0212283	15.1829
Il4i1	-3.86496	3.86496	0.236539	14.5703
Kcnq1ot1	-3.84071	3.84071	0.23387	14.3274
Ear6	-3.81647	3.81647	0.596219	14.0887
Cd163	-3.79833	3.79833	4.98282e-07	13.9127
Cxcl1	-3.71676	3.71676	0.439691	13.1479
Cpa3	-3.68052	3.68052	1.67782e-06	12.8217
Cd27	-3.67432	3.67432	0.339721	12.7668
S100a9	-3.65822	3.65822	0.00155241	12.6251
Crabp2	-3.50566	3.50566	0.702631	11.3582
Tnfsf9	-3.47873	3.47873	0.703872	11.1482
Ccl2	-3.45952	3.45952	4.68664e-08	11.0007
Il9	-3.33145	3.33145	0.726248	10.0662
Il4	-3.30996	3.30996	0.367105	9.91736
Fn1	-3.29256	3.29256	3.2618e-20	9.79849
Cd44	-3.26998	3.26998	0.697644	9.64636
Mmp8	-3.2242	3.2242	0.740064	9.34505
Alox5	-3.09362	3.09362	6.47608e-06	8.53638
Ifnb1	-3.08473	3.08473	0.436964	8.48391
Tlr7	-3.07006	3.07006	0.532731	8.39806
Ceacam2	-3.0415	3.0415	0.447728	8.23345
Adcyap1r1	-3.03459	3.03459	0.650788	8.19411
Mrc1	-2.9782	2.9782	4.83923e-11	7.88004
Olr1	-2.96305	2.96305	0.0814115	7.79771
Cldn1	-2.95505	2.95505	0.294248	7.7546
Pf4	-2.92542	2.92542	5.88179e-05	7.59692
Il5	-2.92415	2.92415	0.776411	7.59026
Erg	-2.90522	2.90522	0.302147	7.4913
Il1rl1	-2.84746	2.84746	5.87393e-17	7.19731
Nox4	-2.80142	2.80142	0.19341	6.97126
S100a8	-2.77921	2.77921	0.0306282	6.86474
Ptx3	-2.7546	2.7546	0.520999	6.74863
Serpinb2	-2.75266	2.75266	0.21393	6.73959
Plau	-2.69526	2.69526	1.41393e-13	6.47671
Edn1	-2.66702	2.66702	0.0936941	6.35117
Cyp1b1	-2.61751	2.61751	0.000180209	6.13688
Cxcl2	-2.57057	2.57057	0.81839	5.94044
Aif1	-2.5691	2.5691	0.81839	5.93441
Il2	-2.56874	2.56874	0.81839	5.9329
Siglecf	-2.54411	2.54411	5.09853e-08	5.8325
C3	-2.51986	2.51986	2.27711e-18	5.73528
Havcr1	-2.5186	2.5186	0.821683	5.73027
Col1a2	-2.50478	2.50478	1.29672e-58	5.67562
Ctla4	-2.48938	2.48938	0.175633	5.61538
Mmp19	-2.47366	2.47366	0.0335923	5.55451
Mmp13	-2.42544	2.42544	7.61318e-08	5.37191
Csf2ra	-2.41373	2.41373	0.00207431	5.32848
Alox15	-2.38868	2.38868	0.000340385	5.23678
Acot3	-2.36547	2.36547	0.488968	5.15319
Il5ra	-2.35991	2.35991	0.809588	5.1334
Col15a1	-2.35421	2.35421	3.42763e-14	5.11314
Was	-2.2964	2.2964	0.294601	4.91232
Itga5	-2.28297	2.28297	0.000281058	4.86679
Prok2	-2.25865	2.25865	0.84925	4.78543
Alox5ap	-2.22899	2.22899	2.84813e-16	4.68805
Gata3	-2.20276	2.20276	5.42214e-05	4.6036
Tlr8	-2.1931	2.1931	0.000990528	4.57287
Cxcr4	-2.16602	2.16602	0.0200321	4.48783
Csf3r	-2.10629	2.10629	0.367265	4.30584
Ctsl	-2.10026	2.10026	1.64449e-13	4.28785
Cd68	-2.09338	2.09338	2.99792e-14	4.26747
Il1rn	-2.08596	2.08596	0.00162406	4.24557
Clec9a	-2.08032	2.08032	0.807657	4.22902
Tlr11	-2.07351	2.07351	0.272219	4.20909
Ptgdr2	-2.06326	2.06326	0.156053	4.1793
Fcgr2b	-1.96214	1.96214	4.53983e-09	3.89638
Bcl2	-1.9604	1.9604	0.010638	3.89171
Rgl1	-1.9485	1.9485	0.085925	3.85973
Il1r2	-1.88517	1.88517	0.00190943	3.69398
Ccl17	-1.88394	1.88394	0.00393509	3.69082
H2-Q10	-1.87457	1.87457	1.1399e-06	3.66692
Ccr8	-1.86768	1.86768	0.884746	3.64946
Rgs6	-1.8653	1.8653	0.884746	3.64343
Tnc	-1.84027	1.84027	1.97453e-15	3.58076
Nox3	-1.83244	1.83244	0.884746	3.56138
Sfrp4	-1.83244	1.83244	0.884746	3.56138
Igf1	-1.82552	1.82552	0.000798594	3.54435
Batf3	-1.81666	1.81666	0.168945	3.52265
Flrt2	-1.78145	1.78145	0.0876473	3.43771
NEG_H(0)	-1.74964	1.74964	0.887517	3.36275
Col3a1	-1.74936	1.74936	4.39263e-08	3.36209
Fscn1	-1.71202	1.71202	0.00398636	3.27619
Il23a	-1.70723	1.70723	0.889973	3.26534
Cd70	-1.70723	1.70723	0.889973	3.26534
Mmp1a	-1.70183	1.70183	0.889973	3.25314
Col4a2	-1.7009	1.7009	1.22832e-11	3.25103
Ctgf	-1.67431	1.67431	0.00345801	3.19167
Il1r1	-1.67102	1.67102	6.45349e-08	3.18439
Ltb4r2	-1.65842	1.65842	0.0160805	3.15671
Ccr3	-1.64968	1.64968	0.209305	3.13763
Cd84	-1.61716	1.61716	4.10765e-11	3.0677
Siglec1	-1.61602	1.61602	0.619809	3.06529
S100a4	-1.61207	1.61207	1.74129e-05	3.05691
Adam19	-1.56274	1.56274	4.80679e-05	2.95415
Ccl19	-1.55344	1.55344	0.630394	2.93517
Kit	-1.54754	1.54754	0.0150152	2.92318
Col4a1	-1.51818	1.51818	1.4193e-12	2.86429
Vav1	-1.50529	1.50529	1.86266e-05	2.83882
Mmp9	-1.50204	1.50204	0.00135732	2.83244
Tnfaip6	-1.49869	1.49869	0.676915	2.82586
Ly6g	-1.47791	1.47791	0.881076	2.78544
Nfil3	-1.46514	1.46514	0.000239504	2.7609
C3ar1	-1.45392	1.45392	2.86115e-12	2.73952
Batf	-1.44343	1.44343	0.0725116	2.71967
Tlr4	-1.43961	1.43961	0.012849	2.71248
Il13	-1.4182	1.4182	0.447478	2.67251
Ccr5	-1.39378	1.39378	0.0200447	2.62766
Ccl4	-1.38513	1.38513	0.903496	2.61195
Fbxl7	-1.37009	1.37009	0.486669	2.58486
Ccr4	-1.35989	1.35989	0.734896	2.56665
Plaur	-1.35949	1.35949	1.80548e-06	2.56595
Hspg2	-1.35696	1.35696	3.10687e-08	2.56144
Fpr3	-1.34457	1.34457	0.218573	2.53954
Tnfrsf1b	-1.34032	1.34032	0.00695508	2.53208
Usp18	-1.3138	1.3138	0.00488265	2.48595
Ccl9	-1.28913	1.28913	2.87384e-08	2.4438
Adamts2	-1.26129	1.26129	0.0472078	2.39711
Ephb6	-1.25837	1.25837	0.922186	2.39225
Myod1	-1.25837	1.25837	0.922186	2.39225
Kcnab1	-1.25837	1.25837	0.922186	2.39225
Pdcd1lg2	-1.23404	1.23404	0.0147351	2.35225
Fgfr1	-1.20772	1.20772	0.0116537	2.30972
Ccl3	-1.20557	1.20557	0.0673232	2.30628
Lpl	-1.17635	1.17635	0.110286	2.26005
Cyr61	-1.17319	1.17319	0.598701	2.2551
Sirpa	-1.15999	1.15999	6.45349e-08	2.23456
Cdh5	-1.15783	1.15783	0.169134	2.23122
Anxa1	-1.15613	1.15613	6.82957e-06	2.22859
Col11a1	-1.15232	1.15232	0.925332	2.22271
Adora3	-1.14573	1.14573	0.886826	2.21258
Loxl2	-1.14026	1.14026	0.0195842	2.20421
Tuba1a	-1.1344	1.1344	3.98782e-07	2.19527
Btk	-1.13406	1.13406	0.0059341	2.19476
Tgm2	-1.12181	1.12181	3.15639e-07	2.1762
Csf1r	-1.11592	1.11592	4.40726e-15	2.16733
S1pr1	-1.1052	1.1052	0.367265	2.15129
C5ar1	-1.09754	1.09754	0.000237781	2.13989
Traf1	-1.09111	1.09111	0.254466	2.13037
Gpr183	-1.08257	1.08257	0.865849	2.11781
Lst1	-1.0792	1.0792	0.599697	2.11286
Tyrobp	-1.07604	1.07604	3.96159e-12	2.10824
Laptm5	-1.05595	1.05595	4.50983e-05	2.07908
Itgax	-1.04536	1.04536	0.0321071	2.06388
Col12a1	-1.04439	1.04439	0.0123201	2.06249
Gem	-1.03606	1.03606	0.000237278	2.05061
C4a	-1.00792	1.00792	0.000813398	2.01101
Clec7a	-1.00032	1.00032	0.0161292	2.00044
Ndc80	-0.979598	0.979598	0.486669	1.97192
Nfatc1	-0.964143	0.964143	0.135268	1.9509
Adamts12	-0.961564	0.961564	0.202872	1.94742
Cd34	-0.960658	0.960658	0.00311216	1.9462
Ptafr	-0.955161	0.955161	0.0200447	1.9388
Cd276	-0.954715	0.954715	0.0955708	1.9382
Cd40	-0.951421	0.951421	0.863412	1.93378
Cd40lg	-0.941879	0.941879	0.796915	1.92103
Il1b	-0.937629	0.937629	0.323877	1.91538
Tnfrsf4	-0.916027	0.916027	0.367265	1.88691
Dusp2	-0.909447	0.909447	0.39276	1.87832
Pdgfrb	-0.906297	0.906297	0.248357	1.87423
Hpgds	-0.89952	0.89952	0.00845316	1.86545
Gpr65	-0.892246	0.892246	0.0498785	1.85606
Adgre1	-0.848311	0.848311	0.0723364	1.80039
Stat5a	-0.834779	0.834779	0.0118939	1.78358
Pik3cg	-0.8284	0.8284	0.00180201	1.77572
Tmem173	-0.81775	0.81775	0.086268	1.76266
Jak3	-0.813012	0.813012	0.0694367	1.75688
Elovl6	-0.809611	0.809611	1.57138e-05	1.75274
Vamp2	-0.808199	0.808199	0.0760755	1.75102
Fpr-rs4	-0.807819	0.807819	0.928631	1.75056
Nr4a1	-0.79193	0.79193	0.447728	1.73139
Nectin1	-0.78851	0.78851	0.0498785	1.72729
Tgfb1	-0.782699	0.782699	0.000175922	1.72035
Ccl11	-0.776387	0.776387	0.00288013	1.71284
Pde4a	-0.775105	0.775105	0.530334	1.71131
Des	-0.773158	0.773158	0.0392283	1.70901
Ltb4r1	-0.766525	0.766525	0.0876473	1.70117
Sell	-0.742629	0.742629	0.500582	1.67322
Ptger2	-0.739817	0.739817	0.588983	1.66996
Fcgr3	-0.721755	0.721755	0.0483371	1.64919
Dhrs3	-0.720092	0.720092	0.220615	1.64729
Lat2	-0.717263	0.717263	0.00800968	1.64406
Icos	-0.70708	0.70708	0.638084	1.6325
Il10ra	-0.692833	0.692833	0.211146	1.61645
P2rx1	-0.688964	0.688964	0.486669	1.61213
Tfcp2	-0.685496	0.685496	0.170475	1.60826
Lamb2	-0.683527	0.683527	0.119763	1.60606
Ptgs2	-0.680356	0.680356	0.355903	1.60254
Adamts3	-0.679398	0.679398	0.688911	1.60147
Il4ra	-0.678967	0.678967	0.00644167	1.60099
Rhoj	-0.677247	0.677247	0.0911045	1.59909
Fyn	-0.675605	0.675605	0.0019726	1.59727
Ier3	-0.673835	0.673835	0.12608	1.59531
Nfkbie	-0.666827	0.666827	0.555333	1.58758
Mif	-0.660008	0.660008	0.00148331	1.58009
Itgb2	-0.659267	0.659267	0.00152037	1.57928
Bcl6	-0.641013	0.641013	0.264246	1.55942
C1qb	-0.640479	0.640479	6.90237e-05	1.55885
Nfatc2	-0.638442	0.638442	0.202609	1.55665
Kitl	-0.634949	0.634949	0.00125816	1.55288
Il1rap	-0.627246	0.627246	0.215735	1.54461
Havcr2	-0.616442	0.616442	0.563568	1.53309
Nlrp3	-0.615514	0.615514	0.865849	1.5321
Ptprc	-0.613472	0.613472	0.0498785	1.52994
Tlr13	-0.609514	0.609514	0.499492	1.52575
Ccr2	-0.605116	0.605116	0.14065	1.5211
Acod1	-0.599648	0.599648	0.889162	1.51535
Stab1	-0.594996	0.594996	0.0221317	1.51047
Cd69	-0.586767	0.586767	0.290519	1.50188
Tlr12	-0.586184	0.586184	0.663739	1.50127
Irf5	-0.572468	0.572468	0.174438	1.48706
Il21r	-0.570271	0.570271	0.638394	1.4848
Csf1	-0.568644	0.568644	0.0867452	1.48313
Lif	-0.564318	0.564318	0.640306	1.47869
Ccr1	-0.563215	0.563215	0.211044	1.47756
Pdgfb	-0.560818	0.560818	0.330049	1.4751
Bmp6	-0.552084	0.552084	0.596697	1.4662
Hdac5	-0.550658	0.550658	0.0712271	1.46475
Gata1	-0.546039	0.546039	0.942536	1.46007
Ncf2	-0.543234	0.543234	0.0147351	1.45724
Stat4	-0.533813	0.533813	0.92146	1.44775
Tlr5	-0.527611	0.527611	0.824157	1.44154
Tnfsf4	-0.527103	0.527103	0.928631	1.44103
Ms4a1	-0.526834		NA
Timd4	-0.515579	0.515579	0.742352	1.42957
Serpine3	-0.510334	0.510334	0.942557	1.42438
NEG_E(0)	-0.508055	0.508055	0.931788	1.42213
Adora2a	-0.508049	0.508049	0.957337	1.42213
Pdcd1	-0.508048	0.508048	0.957337	1.42212
Il15ra	-0.504439	0.504439	0.470125	1.41857
Cnn2	-0.503482	0.503482	0.0321257	1.41763
Mmp10	-0.497677	0.497677	0.256107	1.41194
Adamts17	-0.494383	0.494383	0.674609	1.40872
C1qa	-0.487669	0.487669	0.0025683	1.40218
Fgf2	-0.486403	0.486403	0.776411	1.40095
Selplg	-0.483311	0.483311	0.0630799	1.39795
Il3ra	-0.482102	0.482102	0.688728	1.39678
Ski	-0.468099	0.468099	0.0890556	1.38329
Kalrn	-0.45577	0.45577	0.818861	1.37151
Syk	-0.455764	0.455764	0.341213	1.37151
Lag3	-0.45487	0.45487	0.638084	1.37066
Nmb	-0.448758	0.448758	0.889973	1.36486
H2-Ob	-0.444588		NA
Clic4	-0.443925	0.443925	0.0553034	1.3603
Ncor1	-0.435207	0.435207	9.48438e-05	1.3521
Ddr2	-0.433598	0.433598	0.0668786	1.3506
Nod1	-0.430167	0.430167	0.858277	1.34739
Rasgrf2	-0.426067	0.426067	0.085925	1.34357
Klf10	-0.407053	0.407053	0.396894	1.32597
C1qc	-0.404231	0.404231	0.141765	1.32338
Itgal	-0.401124	0.401124	0.298079	1.32054
Btla	-0.394951	0.394951	0.882729	1.3149
Cdh11	-0.3902	0.3902	0.676915	1.31057
Prg2	-0.385616	0.385616	0.66428	1.30642
Cebpb	-0.379846	0.379846	0.0712271	1.3012
Pros1	-0.379694	0.379694	0.305866	1.30107
Ctsd	-0.357938	0.357938	0.000326145	1.28159
Rbp1	-0.357456	0.357456	0.942557	1.28117
Mx1	-0.356736	0.356736	0.659803	1.28053
Ptpn14	-0.352483	0.352483	0.942557	1.27676
Ptgs1	-0.34999	0.34999	0.256107	1.27455
Pdgfra	-0.32307	0.32307	0.332748	1.25099
Pggt1b	-0.317536	0.317536	0.23387	1.2462
Arhgef28	-0.31677	0.31677	0.450407	1.24554
Vsir	-0.316464	0.316464	0.262387	1.24528
Cd244	-0.314413	0.314413	0.334959	1.24351
Lrp5	-0.310073	0.310073	0.16233	1.23977
Cd83	-0.305632	0.305632	0.855473	1.23596
Gsn	-0.305534	0.305534	0.441771	1.23588
Map3k14	-0.303816	0.303816	0.884746	1.23441
Msc	-0.302083	0.302083	0.925332	1.23292
Gch1	-0.297109	0.297109	0.636131	1.22868
Enc1	-0.296515	0.296515	0.555333	1.22817
Ikzf1	-0.294096	0.294096	0.634376	1.22612
Jag1	-0.286865	0.286865	0.431572	1.21999
Ikbke	-0.28269	0.28269	0.470125	1.21646
Fosl1	-0.280178	0.280178	0.884746	1.21434
Prdx1	-0.277231	0.277231	0.0620222	1.21187
Il6ra	-0.27551	0.27551	0.885932	1.21042
Cd99	-0.272431	0.272431	0.771834	1.20784
Rgs1	-0.272029	0.272029	0.769497	1.2075
Tnfrsf12a	-0.271106	0.271106	0.619809	1.20673
Tap2	-0.269935	0.269935	0.431572	1.20575
Cx3cl1	-0.269633	0.269633	0.729377	1.2055
Ccl27a	-0.263022	0.263022	0.886826	1.19999
Stat5b	-0.25715	0.25715	0.676915	1.19512
Tek	-0.255603	0.255603	0.801393	1.19383
Cx3cr1	-0.254355	0.254355	0.584146	1.1928
Il33	-0.254045	0.254045	0.638394	1.19255
Socs1	-0.253616	0.253616	0.748523	1.19219
Cdc20	-0.244069	0.244069	0.702631	1.18433
Ros1	-0.241526	0.241526	0.925332	1.18224
Slc16a6	-0.235407	0.235407	0.477602	1.17724
Sphk1	-0.234895	0.234895	0.903496	1.17682
Grn	-0.233195	0.233195	0.282779	1.17544
Btg2	-0.228175	0.228175	0.279451	1.17135
H2-DMb2	-0.22784	0.22784	0.906857	1.17108
Fgf10	-0.22752	0.22752	0.941044	1.17082
Cd80	-0.223819	0.223819	0.884746	1.16782
Col14a1	-0.220171	0.220171	0.702631	1.16487
Clec1b	-0.2198	0.2198	0.925332	1.16457
Hdac6	-0.210593	0.210593	0.921374	1.15716
Adgre5	-0.208193	0.208193	0.530334	1.15524
Tlr6	-0.198424	0.198424	0.931138	1.14744
Cytip	-0.195557	0.195557	0.510053	1.14517
Sema4b	-0.183421	0.183421	0.486102	1.13557
Cebpg	-0.179495	0.179495	0.884746	1.13249
Tlr3	-0.174084	0.174084	0.638084	1.12825
Cysltr1	-0.171836	0.171836	0.881076	1.12649
NEG_F(0)	-0.170065	0.170065	0.925332	1.12511
Vcam1	-0.169413	0.169413	0.863025	1.1246
Angpt2	-0.164544	0.164544	0.931788	1.12081
Arhgef6	-0.164117	0.164117	0.839266	1.12048
Terf2ip	-0.155114	0.155114	0.673503	1.11351
Man2b1	-0.149646	0.149646	0.364392	1.1093
Cd180	-0.144646	0.144646	0.91335	1.10546
Fzd4	-0.144028	0.144028	0.776411	1.10499
Furin	-0.135676	0.135676	0.530334	1.09861
Hoxd4	-0.133536	0.133536	0.964854	1.09698
Dusp1	-0.133339	0.133339	0.839713	1.09683
Cdh13	-0.126443	0.126443	0.958838	1.0916
Lgals3	-0.120699	0.120699	0.889973	1.08726
Ptprb	-0.120167	0.120167	0.903496	1.08686
Tm7sf3	-0.117063	0.117063	0.700917	1.08452
Ccl21a	-0.116311	0.116311	0.881223	1.08396
Flnb	-0.111024	0.111024	0.726816	1.07999
Scin	-0.108045	0.108045	0.788635	1.07777
Tigit	-0.0940876	0.0940876	0.970989	1.06739
Akap13	-0.0781378	0.0781378	0.881076	1.05565
Ccr6	-0.0780466	0.0780466	0.980889	1.05559
Tnfaip3	-0.0776735	0.0776735	0.89575	1.05531
Serpinb9	-0.0678613	0.0678613	0.955063	1.04816
Socs2	-0.0668949	0.0668949	0.839266	1.04746
Tlr1	-0.0652388	0.0652388	0.928631	1.04626
Cebpd	-0.0608066	0.0608066	0.980889	1.04305
Apoe	-0.053591	0.053591	0.925332	1.03785
Cd1d1	-0.0533819	0.0533819	0.931788	1.03769
Cd28	-0.0421295	0.0421295	0.957337	1.02963
Insig1	-0.0403925	0.0403925	0.941044	1.02839
Adamts1	-0.0383914	0.0383914	0.98731	1.02697
Ifnar2	-0.0344791	0.0344791	0.928631	1.02419
Insr	-0.0325071	0.0325071	0.942557	1.02279
Yap1	-0.0279134	0.0279134	0.925332	1.01954
Crem	-0.0275948	0.0275948	0.990584	1.01931
Icam1	-0.0196254	0.0196254	0.980889	1.0137
Csf2	-0.0188287	0.0188287	0.991604	1.01314
Hbegf	-0.0139636	0.0139636	0.980889	1.00973
Daglb	-0.00980247	0.00980247	0.987914	1.00682
Nfkbiz	-0.00707996	0.00707996	0.992657	1.00492
Myc	-0.00660659	0.00660659	0.987914	1.00459
Tnf	-0.00582694	0.00582694	1	1.00405
POS_E(0.5)	-0.00495151	0.00495151	0.997323	1.00344
Fas	-0.00220146	0.00220146	1	1.00153
Cd247	-0.000590842	0.000590842	1	1.00041
Sele	0	0	1	1
Hes1	0	0	1	1
Fpr-rs6	0	0	1	1
Lta	0	0	1	1
Abcc8	0	0	1	1
NEG_A(0)	0		1
Ccl22	0.0137239	0.0137239	0.992657	1.00956
Skil	0.0169715	0.0169715	0.937682	1.01183
Cd274	0.0224074	0.0224074	0.977767	1.01565
Mpeg1	0.0242077	0.0242077	0.957337	1.01692
Hivep1	0.0253023	0.0253023	0.942472	1.01769
Dusp6	0.0267442	0.0267442	0.942557	1.01871
Sp4	0.0337613	0.0337613	0.957337	1.02368
Itgb7	0.035881	0.035881	0.980889	1.02518
Cav1	0.0394398	0.0394398	0.92058	1.02771
Acot11	0.0394419	0.0394419	0.928372	1.02772
Sema6d	0.041507	0.041507	0.931788	1.02919
Timp3	0.0428036	0.0428036	0.928631	1.03011
Myd88	0.0446432	0.0446432	0.927437	1.03143
POS_D(2)	0.0457601	0.0457601	0.931788	1.03223
Mafb	0.0470376	0.0470376	0.889973	1.03314
Traf2	0.0474871	0.0474871	0.89575	1.03346
Il17ra	0.0501814	0.0501814	0.931788	1.0354
Stat3	0.0516623	0.0516623	0.809588	1.03646
Socs3	0.0527028	0.0527028	0.940432	1.03721
Malt1	0.0541186	0.0541186	0.932663	1.03822
Irf3	0.0588704	0.0588704	0.881076	1.04165
Rhog	0.0613879	0.0613879	0.827124	1.04347
Hip1r	0.0624684	0.0624684	0.889973	1.04425
Hgf	0.0626815	0.0626815	0.941044	1.04441
Ly6c1	0.0773031	0.0773031	0.83791	1.05504
Tep1	0.0782684	0.0782684	0.829776	1.05575
Marcksl1	0.0802504	0.0802504	0.931788	1.0572
Alcam	0.0836771	0.0836771	0.903496	1.05972
POS_F(0.125)	0.0862179	0.0862179	0.928631	1.06158
Spry2	0.0865222	0.0865222	0.884746	1.06181
POS_C(8)	0.0969232	0.0969232	0.882729	1.06949
2900026A02Rik	0.0989204	0.0989204	0.708958	1.07097
Acad10	0.103417	0.103417	0.884746	1.07431
Ercc1	0.103952	0.103952	0.881076	1.07471
Tuba4a	0.105852	0.105852	0.759081	1.07613
Ripk2	0.10784	0.10784	0.925131	1.07761
Itga4	0.11203	0.11203	0.771834	1.08075
Mapk14	0.115876	0.115876	0.63054	1.08363
Itgb1	0.11601	0.11601	0.442825	1.08373
Nod2	0.120618	0.120618	0.938348	1.0872
Cd14	0.122183	0.122183	0.902055	1.08838
Vasp	0.122458	0.122458	0.478689	1.08859
Mx2	0.126005	0.126005	0.955063	1.09127
Fabp4	0.127421	0.127421	0.886826	1.09234
Kif20a	0.130101	0.130101	0.825392	1.09437
Nrip3	0.131385	0.131385	0.931788	1.09535
Pbx3	0.131602	0.131602	0.846715	1.09551
POS_B(32)	0.135399	0.135399	0.7763	1.0984
Fasn	0.136151	0.136151	0.807657	1.09897
Tnfaip8	0.13653	0.13653	0.661476	1.09926
Hif1a	0.137415	0.137415	0.596697	1.09993
Il18r1	0.139682	0.139682	0.884746	1.10166
Cdh1	0.14207	0.14207	0.208131	1.10349
Irf2	0.144234	0.144234	0.528494	1.10514
Cxcr5	0.147627		NA
Cxcl13	0.14879	0.14879	0.938348	1.10864
Smarcd3	0.149877	0.149877	0.928631	1.10947
Polr1b	0.153787	0.153787	0.809588	1.11249
Ccr7	0.154917	0.154917	0.980889	1.11336
Cxcr6	0.155514	0.155514	0.865849	1.11382
Ets1	0.156223	0.156223	0.70329	1.11437
POS_A(128)	0.156296	0.156296	0.725936	1.11442
Ifnar1	0.160735	0.160735	0.429463	1.11786
Marco	0.171145	0.171145	0.931788	1.12595
Itgam	0.176392	0.176392	0.903139	1.13005
Vwa5a	0.177101	0.177101	0.518534	1.13061
Eif4ebp2	0.179143	0.179143	0.273992	1.13221
Eif2b4	0.183773	0.183773	0.619809	1.13585
Pdgfa	0.187664	0.187664	0.3336	1.13892
Cbr1	0.190059	0.190059	0.780826	1.14081
Armc1	0.195732	0.195732	0.200391	1.14531
Serinc2	0.198115	0.198115	0.305964	1.1472
Cd47	0.198456	0.198456	0.181015	1.14747
Tlr9	0.198782	0.198782	0.906857	1.14773
Jun	0.200653	0.200653	0.25879	1.14922
Klk1	0.201857	0.201857	0.92146	1.15018
Hnf1b	0.203116	0.203116	0.57148	1.15118
Thbd	0.204043	0.204043	0.796915	1.15192
Amica1	0.205642	0.205642	0.676915	1.1532
Rin2	0.205956	0.205956	0.599697	1.15345
Birc2	0.20623	0.20623	0.438782	1.15367
Map3k4	0.20666	0.20666	0.638394	1.15401
Tlr2	0.209255	0.209255	0.903496	1.15609
Gtf2h2	0.211584	0.211584	0.441561	1.15796
Rapgef4	0.213125	0.213125	0.942536	1.1592
Zmpste24	0.216446	0.216446	0.470125	1.16187
Cybb	0.223781	0.223781	0.638084	1.16779
Egr3	0.228077	0.228077	0.931788	1.17127
Vrk2	0.229458	0.229458	0.925332	1.17239
Ptprk	0.231753	0.231753	0.254466	1.17426
Glg1	0.232062	0.232062	0.204826	1.17451
Rhoc	0.234169	0.234169	0.472918	1.17623
Psmb9	0.240176	0.240176	0.577472	1.18114
Coasy	0.242123	0.242123	0.559786	1.18273
Cttnbp2	0.242216	0.242216	0.939765	1.18281
Nr2f6	0.243997	0.243997	0.259565	1.18427
Cd36	0.245634	0.245634	0.746004	1.18561
Acly	0.248207	0.248207	0.14065	1.18773
Nr4a2	0.248881	0.248881	0.748523	1.18829
Mrc2	0.261754	0.261754	0.903496	1.19894
Golim4	0.267435	0.267435	0.268828	1.20367
Pycard	0.269554	0.269554	0.406219	1.20544
Zfp148	0.271901	0.271901	0.190192	1.2074
Stat6	0.275635	0.275635	0.0585808	1.21053
Tnfrsf1a	0.276334	0.276334	0.0988102	1.21111
Pim2	0.277957	0.277957	0.293382	1.21248
Cxcl12	0.281571	0.281571	0.24999	1.21552
Sema4a	0.282044	0.282044	0.0450143	1.21592
Lipa	0.283241	0.283241	0.439691	1.21693
Nfkb1	0.287822	0.287822	0.0865913	1.2208
Cd86	0.287964	0.287964	0.796915	1.22092
Edc3	0.291887	0.291887	0.596697	1.22424
Ctss	0.294934	0.294934	0.175633	1.22683
Selp	0.296153	0.296153	0.884746	1.22787
Tapbp	0.29966	0.29966	0.0392738	1.23085
Ltb	0.300302	0.300302	0.857939	1.2314
Lrp6	0.302516	0.302516	0.132706	1.23329
Krba1	0.303097	0.303097	0.896189	1.23379
Rictor	0.304372	0.304372	0.438247	1.23488
Smad7	0.304978	0.304978	0.136918	1.2354
Txndc16	0.30633	0.30633	0.291467	1.23656
Fadd	0.308361	0.308361	0.486669	1.2383
Met	0.312224	0.312224	0.224633	1.24162
Pbx1	0.31551	0.31551	0.43571	1.24445
Trafd1	0.317203	0.317203	0.229874	1.24591
Tgfbr3	0.320091	0.320091	0.486669	1.24841
Irf4	0.321754	0.321754	0.511188	1.24985
Tgfa	0.323883	0.323883	0.267696	1.2517
Ndufa7	0.326983	0.326983	0.122309	1.25439
Nfkbia	0.327081	0.327081	0.159791	1.25447
Cxcl14	0.328214	0.328214	0.48722	1.25546
Ccnb2	0.334905	0.334905	0.19341	1.26129
Flt3	0.336263	0.336263	0.827124	1.26248
Birc5	0.338274	0.338274	0.290519	1.26424
Cebpa	0.34208	0.34208	0.0119631	1.26758
Calr	0.342512	0.342512	0.00521239	1.26796
Gadd45b	0.34636	0.34636	0.330049	1.27135
Bid	0.347295	0.347295	0.329189	1.27217
Ctnnb1	0.348037	0.348037	0.000493264	1.27283
H2-T23	0.348671	0.348671	0.367302	1.27339
Igf2	0.350467	0.350467	0.771834	1.27497
Ccrl2	0.358488	0.358488	0.545194	1.28208
Gata6	0.358674	0.358674	0.0275959	1.28225
Tnfrsf11a	0.360901	0.360901	0.229874	1.28423
Raf1	0.365294	0.365294	0.0163859	1.28814
Casp7	0.365632	0.365632	0.00288013	1.28845
Cstb	0.370569	0.370569	0.00094787	1.29286
Vegfa	0.372614	0.372614	0.310502	1.2947
Mapk11	0.37751	0.37751	0.893286	1.2991
NEG_C(0)	0.379466	0.379466	0.928631	1.30086
Pfdn6	0.380184	0.380184	0.0352546	1.30151
Smad2	0.380825	0.380825	0.290519	1.30209
Cd151	0.38333	0.38333	0.0426987	1.30435
Znrf2	0.390562	0.390562	0.00131628	1.3109
Tnfrsf14	0.393178	0.393178	0.245272	1.31328
Enpp2	0.398311	0.398311	0.542705	1.31796
Sqstm1	0.398484	0.398484	0.0170343	1.31812
Runx2	0.406442	0.406442	0.881076	1.32541
Ngf	0.41101	0.41101	0.927219	1.32962
Mok	0.41166	0.41166	0.955063	1.33022
Sptbn1	0.4143	0.4143	0.00423161	1.33265
Prkca	0.417278	0.417278	0.0100213	1.33541
Fzd6	0.418375	0.418375	0.81971	1.33642
Rasal1	0.422631	0.422631	0.889973	1.34037
Rab20	0.424129	0.424129	0.0517243	1.34176
Fgf7	0.424407	0.424407	0.809588	1.34202
Cxcl11	0.425667	0.425667	0.662063	1.34319
Rab3d	0.427863	0.427863	0.0472078	1.34524
Nfyc	0.430034	0.430034	0.00488727	1.34727
Maff	0.440022	0.440022	0.439691	1.35663
Cdkn1a	0.444357	0.444357	0.0178579	1.36071
Birc3	0.445406	0.445406	0.0275959	1.3617
Ccr9	0.446958	0.446958	0.220615	1.36316
Dnajb6	0.451811	0.451811	9.81628e-05	1.36776
Fem1c	0.453374	0.453374	0.0162688	1.36924
H2-M3	0.456551	0.456551	0.290519	1.37226
Map2k2	0.456639	0.456639	0.000209018	1.37234
H2-Eb1	0.458683	0.458683	0.0620222	1.37429
Irf1	0.460379	0.460379	0.00377329	1.3759
Smad1	0.462702	0.462702	0.00132148	1.37812
Cxcl16	0.471117	0.471117	0.0190676	1.38618
Mcm5	0.473319	0.473319	0.19341	1.3883
H2-Q2	0.478111	0.478111	0.176574	1.39292
Gk5	0.478185	0.478185	0.106064	1.39299
Fcgr4	0.48305	0.48305	0.339534	1.3977
Ifngr1	0.484763	0.484763	2.10079e-05	1.39936
S100a11	0.486136	0.486136	0.030252	1.40069
Fcgr1	0.492284	0.492284	0.555333	1.40667
H2-D1	0.502582	0.502582	1.12238e-05	1.41675
Prkci	0.511946	0.511946	0.0218558	1.42597
Pparg	0.514687	0.514687	0.439691	1.42868
Map2k4	0.516831	0.516831	2.78575e-06	1.43081
Hras	0.522174	0.522174	0.00845316	1.43612
Msh2	0.522355	0.522355	0.00311216	1.4363
H2-K1	0.525715	0.525715	0.000199423	1.43965
Yes1	0.527453	0.527453	0.0100213	1.44138
Acox1	0.530041	0.530041	0.000964247	1.44397
Daxx	0.537649	0.537649	0.237455	1.45161
Sema5a	0.540324	0.540324	0.565456	1.4543
Isg15	0.540399	0.540399	0.0341828	1.45438
Gzma	0.542166	0.542166	0.177415	1.45616
Hist2h2aa1	0.551261	0.551261	0.0128962	1.46537
Nkg7	0.556369	0.556369	0.14065	1.47056
Fosb	0.557398	0.557398	0.884746	1.47161
Map2k3	0.563398	0.563398	0.0117604	1.47775
Psmb8	0.566479	0.566479	0.036359	1.48091
Traf6	0.570807	0.570807	0.0782127	1.48535
Cd38	0.574804	0.574804	0.00699966	1.48948
Trex1	0.579783	0.579783	0.367302	1.49462
Aoah	0.582521	0.582521	0.881766	1.49746
Vegfc	0.583739	0.583739	0.14065	1.49873
Ldlr	0.598823	0.598823	0.115667	1.51448
Id2	0.601389	0.601389	0.00389112	1.51718
H2-DMa	0.602719	0.602719	0.00350321	1.51858
Rgs16	0.602951	0.602951	0.932663	1.51882
Prdx3	0.607676	0.607676	0.0102074	1.5238
Sgpp1	0.612724	0.612724	0.0231221	1.52914
Faf1	0.614456	0.614456	0.530668	1.53098
Fpr2	0.621083	0.621083	0.92383	1.53803
Irf7	0.622535	0.622535	0.00292147	1.53958
Txn1	0.62628	0.62628	3.86182e-08	1.54358
Id3	0.628282	0.628282	0.00290174	1.54572
Fut4	0.631228	0.631228	0.0436165	1.54888
Cnksr1	0.63542	0.63542	0.000220797	1.55339
NEG_D(0)	0.637281	0.637281	0.82015	1.5554
Ttk	0.639089	0.639089	0.0765873	1.55735
Tspan7	0.643908	0.643908	0.000614027	1.56256
2810417H13Rik	0.645912	0.645912	0.00345801	1.56473
Ctsg	0.648536	0.648536	0.928631	1.56758
F11r	0.651437	0.651437	2.14081e-06	1.57073
Zfp92	0.66019	0.66019	0.940432	1.58029
Casp1	0.661525	0.661525	0.00345801	1.58175
Ifit1bl2	0.662177	0.662177	0.00704834	1.58247
Map2k1	0.665982	0.665982	3.79612e-11	1.58665
H2-Q1	0.666237	0.666237	0.00886935	1.58693
Ptgds	0.666422	0.666422	0.889973	1.58713
Top2a	0.679005	0.679005	0.00862408	1.60103
Il27ra	0.680561	0.680561	0.942536	1.60276
Adamts14	0.68327	0.68327	0.942536	1.60578
Twistnb	0.68954	0.68954	0.0548337	1.61277
Cd74	0.692942	0.692942	5.92525e-05	1.61658
Vav2	0.73467	0.73467	0.0202565	1.66402
Rad51	0.739546	0.739546	0.0283586	1.66965
Klf4	0.740247	0.740247	0.000169004	1.67046
Nectin2	0.756907	0.756907	1.51259e-06	1.68986
Rnd3	0.759876	0.759876	0.00292147	1.69335
Hmgb1	0.761591	0.761591	2.55093e-07	1.69536
Mob3c	0.767704	0.767704	0.000922168	1.70256
Mapk13	0.780024	0.780024	8.71981e-15	1.71716
Lta4h	0.805565	0.805565	7.92972e-09	1.74783
Tspan8	0.807494	0.807494	2.24026e-06	1.75017
Psme2	0.817484	0.817484	0.000235321	1.76233
H2-DMb1	0.820355	0.820355	0.00644167	1.76584
Bcl10	0.838401	0.838401	2.60042e-12	1.78807
Icosl	0.839724	0.839724	0.019268	1.78971
Hdc	0.849721	0.849721	0.368351	1.80215
Nr1h3	0.852365	0.852365	8.55411e-05	1.80546
Ceacam1	0.865523	0.865523	7.50917e-06	1.822
Tap1	0.868124	0.868124	0.000284306	1.82529
Ell2	0.868489	0.868489	4.74276e-06	1.82575
Ccl26	0.881915	0.881915	0.931788	1.84282
Gnai3	0.883037	0.883037	2.78276e-14	1.84425
Ccl6	0.886746	0.886746	0.00346038	1.849
Cxcl9	0.887672	0.887672	0.174438	1.85019
H2-Ab1	0.893015	0.893015	0.000889301	1.85705
Hist1h1c	0.905474	0.905474	0.00190943	1.87316
Ptgdr	0.907429	0.907429	0.0548337	1.8757
Emp1	0.916021	0.916021	0.0038911	1.8869
Il18	0.927893	0.927893	0.00387951	1.9025
Ccl5	0.933217	0.933217	0.0620222	1.90953
Mertk	0.933381	0.933381	9.85082e-05	1.90975
Lamp3	0.939862	0.939862	0.921374	1.91834
Irf8	0.946401	0.946401	0.00187594	1.92706
B4galt4	0.951407	0.951407	0.00227333	1.93376
Dpp4	0.983895	0.983895	1.01603e-06	1.9778
Atf3	0.986087	0.986087	0.0010652	1.98081
Cxcl10	0.997856	0.997856	0.169134	1.99703
Stat1	0.99937	0.99937	4.25109e-07	1.99913
Sesn1	1.03907	1.03907	0.0019726	2.05491
Arf6	1.04765	1.04765	1.43742e-15	2.06716
H2-Aa	1.06361	1.06361	2.75192e-05	2.09016
Il15	1.0704	1.0704	0.0100213	2.10001
Klrk1	1.10438	1.10438	0.555333	2.15006
Cyp3a13	1.13836	1.13836	0.00230092	2.2013
Areg	1.15885	1.15885	0.0973952	2.2328
Ccl25	1.16955	1.16955	0.000303126	2.24941
Id1	1.18773	1.18773	1.01484e-09	2.27794
Peli1	1.19666	1.19666	3.80292e-10	2.29209
Pglyrp1	1.20022	1.20022	8.51801e-09	2.29775
Nampt	1.22276	1.22276	1.39923e-21	2.33392
Ifit1bl1	1.23877	1.23877	0.00153506	2.35997
Nox1	1.25887	1.25887	0.21738	2.39308
Ctsa	1.29842	1.29842	0.82255	2.45959
Serpinb6a	1.36988	1.36988	2.66934e-21	2.58449
Clec5a	1.42811	1.42811	0.23387	2.69094
Anxa4	1.43353	1.43353	2.56984e-53	2.70106
S100a10	1.48192	1.48192	1.79612e-14	2.79319
Tnfsf10	1.51994	1.51994	2.07548e-10	2.8678
Ido1	1.61002	1.61002	0.00112396	3.05255
H2-Ea-ps	1.65362	1.65362	0.889973	3.14622
Cd1d2	1.65362	1.65362	0.889973	3.14622
Tnfrsf9	1.66196	1.66196	0.889973	3.16446
NEG_G(0)	1.66203	1.66203	0.889973	3.16462
Pdzk1ip1	1.70175	1.70175	0.0527525	3.25296
En1	1.7389	1.7389	0.886826	3.33781
Bmp8a	1.7437	1.7437	0.273992	3.34892
Crip1	1.74688	1.74688	1.33325e-10	3.35633
Fbp1	1.76799	1.76799	0.0165848	3.4058
Hc	1.81113	1.81113	0.241764	3.50917
Hpgd	1.83656	1.83656	7.4973e-07	3.57157
Ccl28	1.8676	1.8676	0.000376876	3.64926
Cxcr3	1.87549	1.87549	0.14065	3.66925
Ccl20	1.92011	1.92011	0.000515493	3.78451
Enpep	2.51507	2.51507	8.71981e-15	5.71624
Egf	2.52284	2.52284	0.184005	5.74713
Trim9	2.6631	2.6631	0.807657	6.33394
Nos2	2.89169	2.89169	1.57088e-10	7.4214
Lamb3	3.22349	3.22349	8.92208e-09	9.34046
Mapk12	3.64852	3.64852	0.676915	12.5405
Prg3	3.64853	3.64853	0.676915	12.5405
Fcer2a	3.64854	3.64854	0.676915	12.5406
Fzd9	4.63337	4.63337	0.208845	24.8189
Mpo	4.64838	4.64838	0.559674	25.0785
Saa1	4.99273	4.99273	0.507936	31.8391
Fcnb	NA		NA
Epx	NA		NA
Il12b	NA		NA
Cxcr1	NA		NA
Ifng	NA		NA
Myh4	NA		NA
Cdh4	NA		NA
Vtcn1	NA		NA
Oscar	NA		NA
Il25	NA		NA
Fgf18	NA		NA
Il12a	NA		NA
Fpr-rs3	NA		NA
Csf3	NA		NA
Camp	NA		NA
Phlda2	NA		NA
Fpr-rs5	NA		NA
Col17a1	NA		NA
Il10	NA		NA
Il22	NA		NA
Trem1	NA		NA
Il27	NA		NA
Elane	NA		NA
Fpr1	NA		NA
Col10a1	NA		NA
Ido2	NA		NA
Prrx1	NA		NA
NEG_B(0)	NA		NA
These genes don't meet the padj threshold

## Sheet: D7vD21T
	log2FoldChange	abs(log2foldchange)	padj	fold change
Cpa3	-11.6869	11.6869	5.46e-17	3296.97
Fcer1a	-10.5642	10.5642	2.21e-14	1514.01
Ms4a2	-9.06298	9.06298	1.79e-10	534.847
Trem2	-7.64371	7.64371	7.21e-09	199.98
Nmb	-7.58762	7.58762	4.21e-05	192.353
Flrt2	-7.26484	7.26484	5.25e-07	153.793
Cma1	-7.05747	7.05747	4.27e-06	133.202
Smarcd3	-6.91726	6.91726	1.14e-06	120.866
Ndc80	-6.85069	6.85069	6.08e-06	115.416
Adamts12	-6.7749	6.7749	1.29e-08	109.508
Fgf2	-6.65693	6.65693	6.85e-06	100.91
Selp	-6.57387	6.57387	7.84e-06	95.2649
Osm	-6.53262	6.53262	0.00123971	92.5797
Igf2	-6.33898	6.33898	4.01e-06	80.9511
Rasal1	-6.26682	6.26682	0.000513783	77.002
Lat	-6.24067	6.24067	0.000357381	75.6185
Bcl2	-6.23907	6.23907	4.31e-06	75.535
Csf3r	-6.2072	6.2072	0.00151747	73.8844
Siglec1	-6.19917	6.19917	0.00573536	73.4746
Nox4	-6.164	6.164	0.000993893	71.705
Krba1	-6.12252	6.12252	0.000108389	69.6726
Hdac6	-6.07595	6.07595	4.58e-05	67.4597
Cxcr2	-6.07509	6.07509	0.0257659	67.4193
Tlr6	-6.06882	6.06882	0.000121322	67.1268
Tnfaip6	-5.87292	5.87292	0.0120159	58.6036
Cdh2	-5.81751	5.81751	0.0225416	56.3956
Cdh13	-5.81725	5.81725	0.00119575	56.3853
Erg	-5.6827	5.6827	0.00958588	51.3645
Ccr7	-5.63503	5.63503	0.0482414	49.695
Tlr12	-5.57748	5.57748	0.000118904	47.7518
Cd40	-5.54432	5.54432	0.0306334	46.6668
Cd209e	-5.38828	5.38828	0.0721292	41.8827
Cd40lg	-5.30728	5.30728	0.0105337	39.596
Ptpn14	-5.13143	5.13143	0.0814423	35.0522
Il4	-5.09568	5.09568	0.0437754	34.1941
Hoxd4	-5.08675	5.08675	0.00981131	33.9832
Adamts4	-5.03563	5.03563	0.000875922	32.8001
Tpsb2	-4.99928	4.99928	0.0168653	31.9839
Il3ra	-4.9689	4.9689	6.64e-05	31.3175
Adamts17	-4.96235	4.96235	3.28e-06	31.1758
Adora3	-4.93183	4.93183	0.172128	30.523
Stat4	-4.90811	4.90811	0.04664	30.0253
Ccr3	-4.90336	4.90336	8.32e-05	29.9266
Il6	-4.89101	4.89101	0.133047	29.6716
Clec9a	-4.86975	4.86975	0.256745	29.2376
Gpr183	-4.85833	4.85833	0.0977268	29.007
Ly6g	-4.83832	4.83832	0.238153	28.6074
Ceacam2	-4.82746	4.82746	0.0726365	28.3928
Msc	-4.82176	4.82176	0.0082808	28.2809
Ptgds	-4.82046	4.82046	0.0506025	28.2555
Rgs1	-4.78905	4.78905	2.31e-09	27.6471
Gata2	-4.76053	4.76053	2.4e-06	27.1059
Rbp1	-4.72259	4.72259	0.130493	26.4024
Mok	-4.68531	4.68531	0.261626	25.7287
Serpinb7	-4.62927	4.62927	0.399794	24.7484
Serpine3	-4.6221	4.6221	0.277064	24.6258
Fpr-rs4	-4.5831	4.5831	0.283075	23.9691
Ngf	-4.54529	4.54529	0.0445506	23.3491
Ptx3	-4.54068	4.54068	0.103517	23.2745
Egr2	-4.52522	4.52522	0.229285	23.0265
Ifna1	-4.48451	4.48451	0.0593153	22.3858
Ctsg	-4.45446	4.45446	0.21453	21.9243
Fgf10	-4.33767	4.33767	0.0248568	20.2194
Gata1	-4.32129	4.32129	0.327106	19.9912
Lamp3	-4.30686	4.30686	0.306673	19.7921
Kit	-4.2294	4.2294	9.65e-08	18.7576
Ptger2	-4.22151	4.22151	0.000285499	18.6553
Lif	-4.15646	4.15646	3.75e-05	17.8327
Ear6	-4.15634	4.15634	0.376325	17.8313
Acot3	-4.15037	4.15037	0.0608674	17.7577
Il5ra	-4.14017	4.14017	0.399794	17.6326
Gata3	-4.11429	4.11429	1.66e-13	17.3191
Cxcl1	-4.05662	4.05662	0.228773	16.6404
Cebpg	-4.05263	4.05263	5.98e-07	16.5945
Prok2	-4.03885	4.03885	0.47638	16.4367
Tlr11	-4.03044	4.03044	0.0143194	16.3411
Fgf7	-3.97042	3.97042	0.000241556	15.6753
Tlr5	-3.93264	3.93264	0.00438995	15.2702
Zfp92	-3.92222	3.92222	0.426015	15.1602
Ifnb1	-3.90371	3.90371	0.148295	14.9669
Ccl3	-3.88721	3.88721	2.68e-07	14.7968
Crabp2	-3.84553	3.84553	0.499284	14.3754
Tnfsf9	-3.81859	3.81859	0.500952	14.1094
Alox5	-3.81522	3.81522	9.29e-11	14.0765
Ctla4	-3.78553	3.78553	0.0101502	13.7898
Fpr2	-3.75346	3.75346	0.212935	13.4867
Saa1	-3.71569	3.71569	0.510448	13.1382
Il9	-3.67131	3.67131	0.514968	12.7401
Ccr8	-3.65622	3.65622	0.516525	12.6076
Rgs6	-3.6455	3.6455	0.517373	12.5142
Cd44	-3.60984	3.60984	0.48985	12.2087
Edn1	-3.5754	3.5754	0.00495181	11.9207
Mmp8	-3.56406	3.56406	0.526173	11.8274
Mmp12	-3.52992	3.52992	1.23e-18	11.5508
Rgs16	-3.50876	3.50876	0.382128	11.3826
Mmp1a	-3.49037	3.49037	0.534655	11.2385
Rnase2b	-3.46382	3.46382	0.44512	11.0335
Adamts14	-3.4286	3.4286	0.542128	10.7674
Nod2	-3.41156	3.41156	0.000296339	10.641
Tlr7	-3.40993	3.40993	0.306673	10.6289
Igf1	-3.40388	3.40388	6.71e-12	10.5845
Hdac5	-3.31727	3.31727	7.84e-30	9.96776
Il5	-3.264	3.264	0.55938	9.60646
Il13	-3.22962	3.22962	0.0125199	9.38022
Kcnq1ot1	-3.21878	3.21878	0.190782	9.31
Il1a	-3.18208	3.18208	0.00626408	9.07614
Ccl4	-3.17352	3.17352	0.548643	9.02243
Flt3	-3.12632	3.12632	0.00101877	8.73204
Il27ra	-3.10934	3.10934	0.578883	8.62985
Siglecf	-3.10873	3.10873	1.6e-14	8.62623
Mapk11	-2.99418	2.99418	0.0343033	7.96777
Col11a1	-2.93253	2.93253	0.599098	7.63445
Cxcl2	-2.91043	2.91043	0.600653	7.5184
Aif1	-2.90896	2.90896	0.600653	7.51077
Il2	-2.90859	2.90859	0.600653	7.50886
Tek	-2.88933	2.88933	7.08e-08	7.40925
Havcr1	-2.85848	2.85848	0.608304	7.25252
Cyr61	-2.83808	2.83808	0.0403676	7.1507
Ear3	-2.81355	2.81355	0.0354199	7.03014
Batf3	-2.79121	2.79121	0.00658117	6.92212
Il1rl1	-2.7674	2.7674	2.14e-22	6.8088
Cldn1	-2.65635	2.65635	0.200835	6.30434
Tigit	-2.64325	2.64325	0.0463661	6.24737
Chil4	-2.62635	2.62635	4.02e-05	6.17462
Chil3	-2.62482	2.62482	1.3e-09	6.16807
Ccr4	-2.50291	2.50291	0.284557	5.66829
Ccl26	-2.49287	2.49287	0.662358	5.62898
Itgax	-2.47315	2.47315	4.81e-09	5.55256
Pdzk1ip1	-2.45476	2.45476	0.00755879	5.48222
Adamts2	-2.42155	2.42155	2.51e-06	5.35746
Adcyap1r1	-2.41266	2.41266	0.571036	5.32456
Angpt1	-2.37646	2.37646	0.346612	5.19261
Sema5a	-2.33713	2.33713	0.000107598	5.05296
Ccr6	-2.32111	2.32111	0.136089	4.99717
Was	-2.29309	2.29309	0.160428	4.90104
Adamts1	-2.22028	2.22028	0.0141106	4.65985
Mmp13	-2.21599	2.21599	8.03e-09	4.64601
NEG_C(0)	-2.19739	2.19739	0.316034	4.58647
Lamb2	-2.17972	2.17972	9.78e-09	4.53066
Nox3	-2.17229	2.17229	0.7105	4.50739
Hpgds	-2.1683	2.1683	5.23e-13	4.49494
Alox5ap	-2.13975	2.13975	3.7e-21	4.40686
Bmp8a	-2.1383	2.1383	0.131496	4.40242
Csf2ra	-2.13565	2.13565	0.000895936	4.39436
Adamts3	-2.13019	2.13019	0.0315509	4.37774
Cx3cl1	-2.12523	2.12523	1.71e-07	4.36272
NEG_H(0)	-2.0895	2.0895	0.720306	4.25601
Itgb7	-2.08056	2.08056	0.00187308	4.22971
Map3k14	-2.07645	2.07645	0.0171604	4.21767
Il23a	-2.04709	2.04709	0.725534	4.13272
Cd70	-2.04709	2.04709	0.725534	4.13272
Aoah	-2.03621	2.03621	0.295708	4.10167
Pde4a	-2.02988	2.02988	0.0125199	4.08372
Nr4a1	-2.01693	2.01693	0.00439412	4.04722
Ptgs2	-2.00789	2.00789	0.000130169	4.02192
Il1r2	-1.99886	1.99886	3.5e-05	3.99685
Alox15	-1.99882	1.99882	0.000143792	3.99674
Lst1	-1.99178	1.99178	0.131672	3.97726
Tnc	-1.99	1.99	5.08e-23	3.97236
Il6ra	-1.9689	1.9689	0.0168089	3.9147
Angpt2	-1.92203	1.92203	0.0434358	3.78955
Crem	-1.8703	1.8703	0.0346387	3.65608
Acod1	-1.86951	1.86951	0.354435	3.65408
Runx2	-1.86838	1.86838	0.0937913	3.65123
Ptafr	-1.8384	1.8384	5.53e-08	3.57613
Cd163	-1.82695	1.82695	0.00494962	3.54787
Btk	-1.78828	1.78828	1.8e-07	3.45402
Enpp2	-1.77126	1.77126	0.000185039	3.41353
Fn1	-1.76969	1.76969	2.58e-08	3.4098
Smad2	-1.76871	1.76871	1.45e-11	3.40749
Lpl	-1.72318	1.72318	0.00246048	3.30164
Cdh11	-1.72001	1.72001	0.00144072	3.29439
Il1r1	-1.70129	1.70129	6.54e-11	3.25191
Cd27	-1.69808	1.69808	0.545731	3.24469
Hdc	-1.67748	1.67748	0.0220283	3.19869
Cd244	-1.67541	1.67541	2.34e-12	3.1941
Cd80	-1.66798	1.66798	0.010114	3.17769
Col15a1	-1.65377	1.65377	9.29e-11	3.14654
Pdgfrb	-1.64344	1.64344	0.00473797	3.1241
Vrk2	-1.63306	1.63306	0.132377	3.10171
Olr1	-1.63034	1.63034	0.216361	3.09586
En1	-1.62124	1.62124	0.786474	3.0764
Cxcr5	-1.59913	1.59913	NA	3.0296
Ephb6	-1.59822	1.59822	0.787125	3.0277
Myod1	-1.59822	1.59822	0.787125	3.0277
Kcnab1	-1.59822	1.59822	0.787125	3.0277
Ctgf	-1.58379	1.58379	0.000826704	2.99756
Ptprb	-1.58164	1.58164	0.000326602	2.9931
Retnla	-1.58089	1.58089	5.07e-07	2.99155
Adam19	-1.57936	1.57936	5.38e-07	2.98838
S100a4	-1.57585	1.57585	4.28e-07	2.98111
Kalrn	-1.57095	1.57095	0.103802	2.97101
Nfatc1	-1.56358	1.56358	0.00151747	2.95586
P2rx1	-1.55185	1.55185	0.0172552	2.93193
Vsir	-1.52072	1.52072	1.08e-13	2.86934
Klrk1	-1.49846	1.49846	0.282521	2.82541
Ctsl	-1.43049	1.43049	5.77e-09	2.69537
Dhrs3	-1.42278	1.42278	0.00103482	2.68102
Mmp9	-1.40364	1.40364	0.000205087	2.64567
Pbx1	-1.38073	1.38073	5.06e-07	2.604
Cdh5	-1.38043	1.38043	0.0283287	2.60347
Laptm5	-1.37127	1.37127	2.79e-10	2.58698
Mx2	-1.36517	1.36517	0.320657	2.57606
Ccl19	-1.36428	1.36428	0.513126	2.57448
Rnase2a	-1.3272	1.3272	0.00325822	2.50916
Ccl1	-1.30653	1.30653	0.534689	2.47346
Col12a1	-1.30433	1.30433	0.000113197	2.4697
Vav1	-1.30305	1.30305	1.04e-05	2.46751
Loxl2	-1.28688	1.28688	0.00112877	2.43999
Tnfrsf14	-1.26753	1.26753	4.12e-07	2.4075
Cd69	-1.25804	1.25804	0.00158978	2.3917
Adam8	-1.24666	1.24666	7.49e-14	2.37291
Ikzf1	-1.23673	1.23673	0.000533185	2.35663
Il18r1	-1.23658	1.23658	0.00160993	2.35639
Cd34	-1.21897	1.21897	4.91e-06	2.3278
Marcksl1	-1.21231	1.21231	0.00724576	2.31708
Flt1	-1.20723	1.20723	0.321501	2.30894
Col4a2	-1.20227	1.20227	8.29e-09	2.30101
Ccl8	-1.19977	1.19977	3.37e-05	2.29703
Stat5a	-1.19918	1.19918	7.03e-06	2.2961
Clec1b	-1.19074	1.19074	0.2514	2.2827
Tgfbr3	-1.18986	1.18986	0.000185868	2.2813
Tnfaip3	-1.17129	1.17129	3.02e-06	2.25214
Vamp2	-1.16639	1.16639	0.00098324	2.24449
Tlr2	-1.1572	1.1572	0.147258	2.23024
Irf2	-1.14075	1.14075	6.03e-16	2.20496
Arhgef28	-1.13096	1.13096	6.15e-05	2.19004
Mx1	-1.11246	1.11246	0.0172552	2.16214
Icos	-1.10502	1.10502	0.23531	2.15102
Gsn	-1.10219	1.10219	1.63e-05	2.1468
Lat2	-1.09297	1.09297	5.34e-07	2.13313
Icosl	-1.09232	1.09232	0.000790495	2.13217
Nfatc2	-1.08857	1.08857	0.00302142	2.12663
Vcam1	-1.08687	1.08687	0.00780797	2.12412
Tlr8	-1.08578	1.08578	0.0381042	2.12252
Ddr2	-1.06918	1.06918	7.05e-09	2.09824
Golim4	-1.0685	1.0685	5.36e-09	2.09726
Ptprc	-1.05702	1.05702	1.59e-05	2.08063
C3	-1.05637	1.05637	4.93e-05	2.07969
Traf1	-1.04872	1.04872	0.139666	2.06869
Socs3	-1.02504	1.02504	0.00330498	2.03502
Col4a1	-1.01949	1.01949	1.15e-08	2.0272
Fyn	-1.01885	1.01885	1.04e-08	2.0263
Timp3	-1.01275	1.01275	9.41e-07	2.01776
Col14a1	-1.0009	1.0009	0.00145364	2.00125
Pik3cg	-0.998576	0.998576	3.57e-06	1.99803
S1pr1	-0.993311	0.993311	0.264375	1.99075
Fscn1	-0.984038	0.984038	0.043758	1.97799
Batf	-0.982894	0.982894	0.115711	1.97643
Hgf	-0.97862	0.97862	0.0226864	1.97058
Rapgef4	-0.974622	0.974622	0.571036	1.96513
Cxcl11	-0.974536	0.974536	0.110638	1.96501
Ltb4r2	-0.948935	0.948935	0.0851097	1.93045
Plau	-0.940531	0.940531	0.000213485	1.91924
Fabp4	-0.937668	0.937668	0.0100274	1.91543
Pros1	-0.936827	0.936827	0.000312603	1.91431
Bmp6	-0.926504	0.926504	0.157381	1.90066
Mrc2	-0.90664	0.90664	0.37736	1.87467
Col1a2	-0.905322	0.905322	3.94e-13	1.87296
Jak3	-0.905198	0.905198	0.00970554	1.8728
Cd99	-0.900629	0.900629	0.0601393	1.86688
Serpinb2	-0.897062	0.897062	0.581717	1.86227
Ets1	-0.891579	0.891579	6e-05	1.8552
Cav1	-0.873953	0.873953	3.73e-09	1.83268
Il1rn	-0.872826	0.872826	0.118345	1.83125
Tnfrsf1b	-0.872708	0.872708	0.0302712	1.8311
Klf10	-0.869976	0.869976	0.00757804	1.82763
Rhoj	-0.869659	0.869659	0.0048914	1.82723
Hspg2	-0.864689	0.864689	1.82e-05	1.82095
H2-Ob	-0.861098	0.861098	NA	1.81642
Ccl12	-0.858256	0.858256	0.12258	1.81285
Adora2a	-0.847915	0.847915	0.892568	1.7999
Pdcd1	-0.847915	0.847915	0.892568	1.7999
Csf1	-0.843829	0.843829	0.000910832	1.79481
Fpr3	-0.826776	0.826776	0.286544	1.77372
Anxa1	-0.820251	0.820251	6.74e-05	1.76571
Ripk2	-0.819204	0.819204	0.0885368	1.76443
Nfkbie	-0.79881	0.79881	0.284557	1.73967
Il21r	-0.790795	0.790795	0.3007	1.73003
NEG_D(0)	-0.785337	0.785337	0.592021	1.7235
Tuba1a	-0.770696	0.770696	6.24e-05	1.70609
Tfcp2	-0.764719	0.764719	0.0385106	1.69904
Dusp2	-0.763527	0.763527	0.317941	1.69764
Btla	-0.763143	0.763143	0.510448	1.69718
Sirpa	-0.76246	0.76246	1.87e-05	1.69638
Cd68	-0.750991	0.750991	0.00105127	1.68295
Col3a1	-0.747808	0.747808	0.00983263	1.67924
Ccl9	-0.740848	0.740848	0.000285499	1.67116
Nod1	-0.733802	0.733802	0.510448	1.66302
Btg2	-0.718133	0.718133	1.05e-06	1.64505
Il1rap	-0.71554	0.71554	0.0511827	1.6421
Itgal	-0.713097	0.713097	0.00934611	1.63932
Il3	-0.712832	0.712832	0.707238	1.63902
Ccl21a	-0.706235	0.706235	0.0180774	1.63154
Nfil3	-0.705143	0.705143	0.0385106	1.63031
Il1b	-0.704307	0.704307	0.325175	1.62936
Tapbp	-0.702422	0.702422	9.9e-10	1.62723
Tap2	-0.702301	0.702301	0.00160993	1.6271
Tnfrsf4	-0.698398	0.698398	0.336484	1.6227
Ccr9	-0.694328	0.694328	0.0125616	1.61813
Cytip	-0.693325	0.693325	0.000178963	1.61701
Adamts9	-0.691174	0.691174	0.6312	1.6146
Rasgrf2	-0.676181	0.676181	0.000354178	1.5979
Cd1d1	-0.675193	0.675193	0.027117	1.59681
Cd84	-0.669333	0.669333	0.00033121	1.59034
Nr4a2	-0.659665	0.659665	0.120285	1.57972
Bcl6	-0.658795	0.658795	0.125605	1.57876
Ccrl2	-0.65583	0.65583	0.107222	1.57552
Tlr4	-0.650249	0.650249	0.14735	1.56944
Itga4	-0.649634	0.649634	0.000638422	1.56877
Rictor	-0.644861	0.644861	0.0155861	1.56359
Hivep1	-0.642606	0.642606	0.000179768	1.56115
Txndc16	-0.636651	0.636651	0.00410067	1.55472
Lgals3	-0.63529	0.63529	0.0919433	1.55325
Gpr65	-0.631729	0.631729	0.0860867	1.54942
Pf4	-0.62502	0.62502	0.306673	1.54223
Mrc1	-0.621688	0.621688	0.136531	1.53867
Serpinb9	-0.619326	0.619326	0.354721	1.53616
Rgl1	-0.616863	0.616863	0.507973	1.53354
Prg2	-0.614438	0.614438	0.251814	1.53096
Gem	-0.602355	0.602355	0.00757804	1.51819
Ctsd	-0.565072	0.565072	7.44e-12	1.47946
Thbd	-0.551618	0.551618	0.160205	1.46573
Fgfr1	-0.544899	0.544899	0.160428	1.45892
Cysltr1	-0.540858	0.540858	0.23922	1.45484
Nos2	-0.532926	0.532926	0.288045	1.44686
Ccl5	-0.529429	0.529429	0.217546	1.44336
Fzd6	-0.52916	0.52916	0.572957	1.44309
Pdcd1lg2	-0.519992	0.519992	0.200924	1.43395
Tyrobp	-0.51208	0.51208	0.00011848	1.4261
Sptbn1	-0.510815	0.510815	2.86e-05	1.42485
Xcr1	-0.507376	0.507376	0.867764	1.42146
Selplg	-0.506452	0.506452	0.0130233	1.42055
Hbegf	-0.501027	0.501027	0.053497	1.41522
Tmem173	-0.492471	0.492471	0.190862	1.40685
Ccl22	-0.487211	0.487211	0.390475	1.40173
Pdgfra	-0.480465	0.480465	0.0424165	1.39519
Ncf2	-0.47902	0.47902	0.00823772	1.3938
Enc1	-0.460984	0.460984	0.149291	1.37648
Fcgr2b	-0.460632	0.460632	0.142108	1.37614
Gch1	-0.451374	0.451374	0.235398	1.36734
Il15ra	-0.446013	0.446013	0.359072	1.36227
Pggt1b	-0.44156	0.44156	0.0229792	1.35807
Ptgdr2	-0.437187	0.437187	0.672001	1.35396
Des	-0.436736	0.436736	0.174541	1.35354
Ptprk	-0.435881	0.435881	0.00357625	1.35274
Pdgfb	-0.435023	0.435023	0.306673	1.35193
Ccl6	-0.434574	0.434574	0.116001	1.35151
Ccl11	-0.433466	0.433466	0.0522565	1.35047
Nrip3	-0.431672	0.431672	0.579562	1.3488
Akap13	-0.431336	0.431336	0.0314402	1.34848
Faf1	-0.425122	0.425122	0.555508	1.34269
Tgfa	-0.417457	0.417457	0.0603789	1.33557
Nfkbiz	-0.406295	0.406295	0.12258	1.32528
Tnfrsf8	-0.399602	0.399602	0.922377	1.31914
Socs2	-0.393637	0.393637	0.00573536	1.3137
Fcgr3	-0.392176	0.392176	0.200085	1.31237
Csf1r	-0.386526	0.386526	0.000762668	1.30724
Dusp6	-0.379897	0.379897	0.0683379	1.30125
Cxcr6	-0.374237	0.374237	0.359072	1.29615
Tnfaip8	-0.373528	0.373528	0.0397346	1.29552
Egf	-0.360517	0.360517	0.844548	1.28389
Daglb	-0.360353	0.360353	0.157505	1.28374
Ncor1	-0.355357	0.355357	0.000115318	1.2793
Apoe	-0.325019	0.325019	0.176817	1.25268
Cnn2	-0.324569	0.324569	0.0964405	1.25229
Cd28	-0.323346	0.323346	0.472333	1.25123
Itga5	-0.316855	0.316855	0.544174	1.24561
Fbxl7	-0.307349	0.307349	0.825366	1.23743
Cxcl5	-0.305181	0.305181	0.772109	1.23557
Il15	-0.303446	0.303446	0.462852	1.23409
Klf4	-0.283751	0.283751	0.118796	1.21736
Cd83	-0.28074	0.28074	0.724305	1.21482
Sema6d	-0.275787	0.275787	0.230727	1.21065
Plaur	-0.274307	0.274307	0.23922	1.20941
Scin	-0.273847	0.273847	0.173389	1.20903
Cttnbp2	-0.26708	0.26708	0.889978	1.20337
Ltb4r1	-0.266391	0.266391	0.484726	1.2028
C4a	-0.264359	0.264359	0.332946	1.2011
Ccr5	-0.264092	0.264092	0.583492	1.20088
Cxcl12	-0.260872	0.260872	0.17056	1.1982
Timd4	-0.258725	0.258725	0.776913	1.19642
Clic4	-0.249985	0.249985	0.189588	1.18919
Nectin1	-0.249134	0.249134	0.486999	1.18849
Cx3cr1	-0.239501	0.239501	0.430146	1.18058
Pfdn6	-0.228572	0.228572	0.146269	1.17167
Sp4	-0.222764	0.222764	0.544174	1.16697
Stat5b	-0.219581	0.219581	0.562077	1.1644
Mmp10	-0.207746	0.207746	0.553238	1.15488
Amica1	-0.206538	0.206538	0.510448	1.15392
Polr1b	-0.20528	0.20528	0.533938	1.15291
Maff	-0.202909	0.202909	0.637712	1.15102
H2-DMb2	-0.196323	0.196323	0.840185	1.14577
Id2	-0.193863	0.193863	0.321501	1.14382
Cxcl13	-0.191693	0.191693	0.867186	1.1421
Kitl	-0.190899	0.190899	0.291376	1.14147
Ly6c1	-0.1688	0.1688	0.343119	1.12412
Ikbke	-0.166079	0.166079	0.548061	1.122
Edc3	-0.159588	0.159588	0.670972	1.11697
Cebpd	-0.157701	0.157701	0.91061	1.11551
Ier3	-0.15729	0.15729	0.667972	1.11519
Tm7sf3	-0.155448	0.155448	0.385206	1.11377
Cd276	-0.143282	0.143282	0.763362	1.10441
C1qa	-0.14238	0.14238	0.332342	1.10372
Tgm2	-0.141102	0.141102	0.521219	1.10275
Adgre5	-0.139349	0.139349	0.544174	1.10141
Malt1	-0.137846	0.137846	0.695193	1.10026
Retnlb	-0.13054	0.13054	0.762508	1.0947
C3ar1	-0.128272	0.128272	0.490797	1.09298
Cd274	-0.123935	0.123935	0.74775	1.0897
Smad7	-0.120626	0.120626	0.50089	1.08721
Sphk1	-0.1184	0.1184	0.901777	1.08553
Cxcl10	-0.11585	0.11585	0.868279	1.08361
Arhgef6	-0.115251	0.115251	0.772661	1.08316
Acad10	-0.115063	0.115063	0.711133	1.08302
Cdkn1a	-0.113887	0.113887	0.520833	1.08214
Fosb	-0.107188	0.107188	0.966058	1.07713
Ifit1bl2	-0.106501	0.106501	0.653082	1.07661
Jun	-0.106449	0.106449	0.470658	1.07658
Ccr2	-0.10621	0.10621	0.758092	1.0764
Emp1	-0.102616	0.102616	0.74807	1.07372
H2-T23	-0.0993361	0.0993361	0.753421	1.07128
Csf2	-0.0965487	0.0965487	0.892568	1.06921
Birc2	-0.0919134	0.0919134	0.640942	1.06578
Pbx3	-0.0873494	0.0873494	0.794381	1.06242
Sell	-0.0842468	0.0842468	0.924081	1.06013
Nlrp3	-0.0802903	0.0802903	0.974495	1.05723
Glg1	-0.078814	0.078814	0.600653	1.05615
Itgb1	-0.0742568	0.0742568	0.511359	1.05282
Armc1	-0.0721816	0.0721816	0.566546	1.05131
Arg1	-0.0657812	0.0657812	0.880604	1.04665
Pycard	-0.0620187	0.0620187	0.810522	1.04393
Irf4	-0.0378954	0.0378954	0.924081	1.02662
Tnfsf4	-0.0356918	0.0356918	1	1.02505
Egr3	-0.0294442	0.0294442	0.998788	1.02062
Mafb	-0.027132	0.027132	0.880604	1.01898
Ms4a1	-0.0271128	0.0271128	NA	1.01897
Irf5	-0.0193866	0.0193866	0.968619	1.01353
Cd36	-0.0149861	0.0149861	0.988816	1.01044
Fosl1	-0.00809213	0.00809213	1	1.00562
Rab3d	-0.00687893	0.00687893	0.988816	1.00478
Tnfrsf12a	-0.00655648	0.00655648	0.999454	1.00455
Mpeg1	-0.00125871	0.00125871	1	1.00087
Trim9	0	0	1	1
Mpo	0	0	1	1
H2-Ea-ps	0	0	1	1
Tnfrsf9	0	0	1	1
Cd1d2	0	0	1	1
Sele	0	0	1	1
Mapk12	0	0	1	1
Fcer2a	0	0	1	1
Lta	0	0	1	1
NEG_A(0)	0	0	1	1
Pdgfa	0.0037754	0.0037754	0.997365	1.00262
Mapk14	0.0147865	0.0147865	0.935491	1.0103
Cebpb	0.0266745	0.0266745	0.892568	1.01866
Dusp1	0.0268767	0.0268767	0.945491	1.0188
Il10ra	0.028463	0.028463	0.962138	1.01992
Tep1	0.0402785	0.0402785	0.835889	1.02831
Smad1	0.0450211	0.0450211	0.758549	1.0317
Cdh1	0.0585657	0.0585657	0.532179	1.04143
Syk	0.0587435	0.0587435	0.886706	1.04156
Eif2b4	0.0587508	0.0587508	0.817995	1.04156
Vwa5a	0.0605016	0.0605016	0.763362	1.04283
Mertk	0.0641263	0.0641263	0.796708	1.04545
Cd247	0.0651616	0.0651616	0.867186	1.0462
Irf3	0.0738325	0.0738325	0.652238	1.05251
Ptgs1	0.0770704	0.0770704	0.758549	1.05487
Ccl24	0.0832839	0.0832839	0.893019	1.05943
Ifngr1	0.083702	0.083702	0.472228	1.05973
Furin	0.0851247	0.0851247	0.569302	1.06078
C5ar1	0.0906756	0.0906756	0.7305	1.06487
Tlr13	0.0919206	0.0919206	0.892568	1.06579
Sfrp4	0.114719	0.114719	0.998788	1.08276
Cebpa	0.12837	0.12837	0.3007	1.09306
2900026A02Rik	0.131671	0.131671	0.399794	1.09556
Gzma	0.134876	0.134876	0.698867	1.098
Terf2ip	0.136173	0.136173	0.537165	1.09899
Pim2	0.145336	0.145336	0.494046	1.10599
H2-DMa	0.14604	0.14604	0.472333	1.10653
Ercc1	0.149759	0.149759	0.600653	1.10938
Man2b1	0.149765	0.149765	0.198273	1.10939
Il17ra	0.149834	0.149834	0.625125	1.10944
Adgre1	0.149964	0.149964	0.720306	1.10954
Bid	0.153008	0.153008	0.581717	1.11189
F11r	0.156432	0.156432	0.23922	1.11453
Fzd4	0.16505	0.16505	0.531235	1.1212
Tspan7	0.165175	0.165175	0.359072	1.1213
Cxcr4	0.167639	0.167639	0.826174	1.12322
Spry2	0.168283	0.168283	0.524753	1.12372
Ifnar2	0.171388	0.171388	0.323507	1.12614
H2-DMb1	0.173498	0.173498	0.545731	1.12779
Clec7a	0.177345	0.177345	0.632856	1.1308
Jag1	0.183678	0.183678	0.476075	1.13578
Coasy	0.192566	0.192566	0.505451	1.14279
Insr	0.193986	0.193986	0.476075	1.14392
Itgam	0.199127	0.199127	0.772661	1.148
H2-Q2	0.200159	0.200159	0.507285	1.14883
Traf2	0.203187	0.203187	0.1939	1.15124
Usp18	0.203926	0.203926	0.615922	1.15183
Nfkb1	0.205909	0.205909	0.134462	1.15341
Tlr9	0.211819	0.211819	0.795251	1.15815
Msh2	0.216798	0.216798	0.176817	1.16215
Fas	0.218504	0.218504	0.359072	1.16353
Lag3	0.218622	0.218622	0.724305	1.16362
Stat3	0.221968	0.221968	0.0212599	1.16632
Yes1	0.22603	0.22603	0.220303	1.16961
Cd180	0.226066	0.226066	0.709272	1.16964
S100a11	0.232619	0.232619	0.23922	1.17497
Nfyc	0.232662	0.232662	0.0853603	1.175
Myd88	0.23896	0.23896	0.255242	1.18014
Casp1	0.240973	0.240973	0.247744	1.18179
Icam1	0.251653	0.251653	0.494163	1.19057
Ifnar1	0.253018	0.253018	0.0588545	1.1917
Map2k3	0.254278	0.254278	0.20409	1.19274
Gnai3	0.261876	0.261876	0.0166883	1.19904
Map3k4	0.271323	0.271323	0.318514	1.20691
H2-D1	0.272392	0.272392	0.00757804	1.20781
Itgb2	0.272871	0.272871	0.0980644	1.20821
Yap1	0.273321	0.273321	0.0227882	1.20859
Zfp148	0.276576	0.276576	0.078164	1.21132
Vegfa	0.280087	0.280087	0.325175	1.21427
Traf6	0.285211	0.285211	0.308057	1.21859
Rab20	0.285746	0.285746	0.119448	1.21904
Peli1	0.29502	0.29502	0.114083	1.2269
Dpp4	0.295108	0.295108	0.12258	1.22698
Hif1a	0.298152	0.298152	0.059737	1.22957
Cxcl16	0.299268	0.299268	0.0847262	1.23052
Stab1	0.309377	0.309377	0.124957	1.23917
Mob3c	0.311128	0.311128	0.145889	1.24068
Twistnb	0.31266	0.31266	0.323076	1.242
Stat6	0.317336	0.317336	0.00601207	1.24603
Skil	0.325804	0.325804	0.000635675	1.25336
Kif20a	0.330536	0.330536	0.234093	1.25748
Rnd3	0.335845	0.335845	0.149225	1.26212
Prkca	0.342066	0.342066	0.0114165	1.26757
Ctnnb1	0.348129	0.348129	3.69e-05	1.27291
Znrf2	0.354857	0.354857	0.000491387	1.27886
Fbp1	0.355693	0.355693	0.610328	1.2796
Zmpste24	0.368213	0.368213	0.0568296	1.29075
Sgpp1	0.375956	0.375956	0.108772	1.2977
Nkg7	0.377259	0.377259	0.218821	1.29887
Cybb	0.377865	0.377865	0.18732	1.29942
Sqstm1	0.379544	0.379544	0.00603033	1.30093
Ccl17	0.388562	0.388562	0.417205	1.30909
Vasp	0.399459	0.399459	0.000215614	1.31901
Cxcl14	0.401373	0.401373	0.218508	1.32076
Ltb	0.402875	0.402875	0.593951	1.32214
Alcam	0.414266	0.414266	0.17056	1.33262
Prdx1	0.416887	0.416887	9.8e-05	1.33504
Irf1	0.417267	0.417267	0.00177928	1.3354
Tgfb1	0.417975	0.417975	0.00707417	1.33605
C1qc	0.424863	0.424863	0.0436041	1.34244
Hnf1b	0.430616	0.430616	0.0453654	1.34781
C1qb	0.432228	0.432228	0.00110758	1.34932
Hip1r	0.436338	0.436338	0.0199633	1.35317
Elovl6	0.436595	0.436595	0.00465882	1.35341
Lrp5	0.445279	0.445279	0.00571829	1.36158
Nr1h3	0.446896	0.446896	0.0212599	1.3631
Map2k4	0.449357	0.449357	1.86e-06	1.36543
Rhog	0.456806	0.456806	0.000142483	1.3725
Vav2	0.46024	0.46024	0.0946718	1.37577
Fem1c	0.467153	0.467153	0.00237777	1.38238
Sesn1	0.470124	0.470124	0.12258	1.38523
Cd47	0.47256	0.47256	7.42e-06	1.38757
Hras	0.473132	0.473132	0.00426712	1.38812
Ceacam1	0.47431	0.47431	0.00599095	1.38925
Tspan8	0.476209	0.476209	0.00164313	1.39108
Gtf2h2	0.476435	0.476435	0.00693266	1.3913
H2-Q10	0.478317	0.478317	0.15714	1.39312
Vegfc	0.481217	0.481217	0.126756	1.39592
Map2k2	0.482431	0.482431	3.2e-06	1.3971
Cd38	0.487594	0.487594	0.00666622	1.4021
Il33	0.487898	0.487898	0.130493	1.4024
Nr2f6	0.490346	0.490346	0.00109943	1.40478
Cbr1	0.491438	0.491438	0.15714	1.40585
Trafd1	0.519125	0.519125	0.00601207	1.43309
Gata6	0.523785	0.523785	5.22e-05	1.43772
POS_B(32)	0.525352	0.525352	0.0235247	1.43928
Fut4	0.527895	0.527895	0.0403676	1.44182
Cstb	0.528468	0.528468	8.24e-09	1.4424
Rin2	0.531345	0.531345	0.0220283	1.44528
Ctss	0.53306	0.53306	0.000833888	1.447
Cd86	0.536319	0.536319	0.323507	1.45027
Irf7	0.538391	0.538391	0.00221522	1.45235
Slc16a6	0.539187	0.539187	0.0100724	1.45315
H2-Q1	0.541644	0.541644	0.0117655	1.45563
H2-K1	0.553392	0.553392	3.65e-06	1.46753
Dnajb6	0.559108	0.559108	6.97e-09	1.47336
H2-Aa	0.562791	0.562791	0.0125616	1.47712
Havcr2	0.564229	0.564229	0.389465	1.4786
POS_D(2)	0.567534	0.567534	0.0263838	1.48199
Daxx	0.568781	0.568781	0.0964405	1.48327
Raf1	0.570439	0.570439	1.91e-06	1.48498
B4galt4	0.571937	0.571937	0.0362743	1.48652
Grn	0.582226	0.582226	6e-05	1.49716
Cnksr1	0.589034	0.589034	4.56e-05	1.50424
Socs1	0.596183	0.596183	0.149225	1.51171
Atf3	0.599217	0.599217	0.0231348	1.51489
Lta4h	0.606088	0.606088	8.36e-07	1.52213
Anxa4	0.6094	0.6094	1.38e-12	1.52562
Ell2	0.609789	0.609789	0.000248132	1.52604
Tuba4a	0.610805	0.610805	0.000248132	1.52711
Sema4a	0.612635	0.612635	6.6e-09	1.52905
Cyp1b1	0.615656	0.615656	0.157505	1.53226
Gadd45b	0.622462	0.622462	0.00998571	1.5395
Mmp19	0.623997	0.623997	0.483321	1.54114
Fasn	0.625491	0.625491	0.0125616	1.54274
Il4ra	0.62918	0.62918	0.00176651	1.54669
POS_C(8)	0.63695	0.63695	0.0112799	1.55504
Calr	0.648063	0.648063	6.54e-11	1.56706
Tnfrsf11a	0.651823	0.651823	0.00250103	1.57115
Map2k1	0.661038	0.661038	5.06e-14	1.58122
Nfkbia	0.663276	0.663276	6.29e-05	1.58367
Nampt	0.670956	0.670956	8.24e-09	1.59213
Cd14	0.673861	0.673861	0.0921963	1.59534
Cd74	0.679203	0.679203	4.05e-06	1.60125
Acly	0.682412	0.682412	1.35e-08	1.60482
Myc	0.682589	0.682589	8.17e-06	1.60502
Ccl27a	0.684186	0.684186	0.379232	1.6068
Crip1	0.690743	0.690743	0.00584859	1.61411
Met	0.696597	0.696597	9.99e-05	1.62068
Casp7	0.697886	0.697886	2.25e-12	1.62213
Lrp6	0.699957	0.699957	1.33e-06	1.62446
Ccr1	0.704399	0.704399	0.0166883	1.62947
Hpgd	0.70986	0.70986	0.037591	1.63565
Cxcl3	0.713234	0.713234	0.666773	1.63948
Klk1	0.714907	0.714907	0.417937	1.64138
Ctsa	0.717005	0.717005	0.818757	1.64377
Ski	0.717638	0.717638	0.000192349	1.64449
Id3	0.720202	0.720202	3.5e-05	1.64741
Prkci	0.721349	0.721349	5.27e-05	1.64872
Cyp3a13	0.72816	0.72816	0.0244731	1.65652
Cd151	0.737376	0.737376	4e-07	1.66714
Pparg	0.737409	0.737409	0.105044	1.66718
H2-M3	0.743282	0.743282	0.0122605	1.67398
Lamb3	0.753966	0.753966	0.191881	1.68642
Acox1	0.756394	0.756394	1.05e-08	1.68926
Arf6	0.756462	0.756462	9.29e-11	1.68934
Txn1	0.760669	0.760669	1.18e-14	1.69428
Ifit1bl1	0.760734	0.760734	0.0255551	1.69435
Id1	0.761305	0.761305	1.16e-05	1.69502
Rhoc	0.762624	0.762624	0.000185665	1.69657
Prdx3	0.766293	0.766293	7.38e-05	1.70089
2810417H13Rik	0.779449	0.779449	1.65e-05	1.71648
Gk5	0.79867	0.79867	0.000296339	1.7395
Tlr3	0.804924	0.804924	7.51e-06	1.74705
Psmb9	0.80829	0.80829	0.00156691	1.75113
Eif4ebp2	0.809265	0.809265	6.3e-14	1.75232
S100a9	0.815149	0.815149	0.382128	1.75948
Psmb8	0.816729	0.816729	0.000146562	1.76141
Hc	0.82477	0.82477	0.523252	1.77125
Sema4b	0.831724	0.831724	6.82e-08	1.77981
Prg3	0.835209	0.835209	0.892568	1.78412
Hes1	0.835213	0.835213	0.880604	1.78412
Hmgb1	0.83823	0.83823	4.17e-11	1.78786
POS_F(0.125)	0.84762	0.84762	0.0347948	1.79953
Marco	0.851155	0.851155	0.398019	1.80394
Irf8	0.865803	0.865803	0.000747935	1.82235
POS_A(128)	0.867364	0.867364	0.000143947	1.82433
Fadd	0.869905	0.869905	0.00098324	1.82754
Nectin2	0.875946	0.875946	6.54e-11	1.83521
Tlr1	0.892967	0.892967	0.00253739	1.85699
Psme2	0.893395	0.893395	1.91e-06	1.85754
Lipa	0.902686	0.902686	0.000116012	1.86954
Hist2h2aa1	0.914197	0.914197	3.1e-07	1.88452
S100a8	0.914937	0.914937	0.394693	1.88549
Fcgr4	0.925401	0.925401	0.00805333	1.89921
Il18	0.926176	0.926176	0.000580915	1.90023
Flnb	0.935242	0.935242	1.49e-09	1.91221
Top2a	0.941389	0.941389	7.62e-06	1.92038
Birc5	0.946211	0.946211	1e-05	1.92681
Ttk	0.94819	0.94819	0.000400924	1.92945
H2-Ab1	0.95063	0.95063	2.49e-05	1.93272
Enpep	0.950931	0.950931	0.00145364	1.93312
Mapk13	0.954119	0.954119	8.72e-28	1.9374
H2-Eb1	0.990268	0.990268	1.31e-07	1.98655
Cxcl9	0.994245	0.994245	0.0454913	1.99204
S100a10	1.0001	1.0001	7.05e-09	2.00014
Ccl25	1.00037	1.00037	0.000296339	2.00051
Ldlr	1.01198	1.01198	0.000434399	2.01667
Tnfrsf1a	1.01812	1.01812	4.93e-17	2.02528
POS_E(0.5)	1.0342	1.0342	1.14e-05	2.04798
Acot11	1.03482	1.03482	8.74e-11	2.04885
Mif	1.03918	1.03918	1.93e-10	2.05506
Ndufa7	1.04161	1.04161	1.31e-11	2.05852
Tap1	1.04545	1.04545	1.76e-07	2.06401
Cdc20	1.05958	1.05958	0.000434399	2.08432
Serpine1	1.06904	1.06904	0.0134085	2.09804
Trex1	1.0772	1.0772	0.0117055	2.10994
Serinc2	1.08421	1.08421	3.82e-18	2.12021
Ido1	1.10535	1.10535	0.00981131	2.15152
Ccnb2	1.12263	1.12263	1.37e-10	2.17744
Stat1	1.15755	1.15755	8.51e-12	2.23079
Isg15	1.16027	1.16027	3.48e-09	2.23499
Areg	1.16334	1.16334	0.0372984	2.23975
Mcm5	1.17266	1.17266	4.7e-06	2.25427
Serpinb6a	1.19455	1.19455	1.26e-20	2.28873
Bcl10	1.20087	1.20087	1.09e-32	2.29879
NEG_F(0)	1.21193	1.21193	0.0618048	2.31648
Tnf	1.21225	1.21225	0.277064	2.31699
Fcgr1	1.21647	1.21647	0.0137274	2.32377
Il4i1	1.21775	1.21775	0.579562	2.32584
Pglyrp1	1.23818	1.23818	8.51e-12	2.35901
Birc3	1.28149	1.28149	3.69e-18	2.43089
Tnfsf10	1.32437	1.32437	3.68e-10	2.50423
Hist1h1c	1.33305	1.33305	2.57e-08	2.51934
Clec5a	1.48924	1.48924	0.106072	2.80742
Ccl2	1.5122	1.5122	0.00227034	2.85245
Rad51	1.55335	1.55335	9.33e-10	2.93499
Ros1	1.60721	1.60721	0.128066	3.04663
Insig1	1.7681	1.7681	2.93e-12	3.40606
Ccl7	1.82076	1.82076	0.00323747	3.53267
Ccl28	2.20326	2.20326	5.83e-07	4.60518
Fzd9	2.23487	2.23487	0.491871	4.70719
Ccl20	2.59994	2.59994	1.31e-08	6.06262
Nox1	2.69057	2.69057	0.000213485	6.45569
Cxcr3	2.74937	2.74937	0.00394397	6.72422
Ptgdr	3.19295	3.19295	1.63e-25	9.1448
Abcc8	3.37638	3.37638	0.544174	10.3846
Fpr-rs6	3.7378	3.7378	0.507285	13.3411
NEG_E(0)	3.76951	3.76951	0.157381	13.6375
NEG_G(0)	3.79422	3.79422	0.50089	13.8731
Fcnb	NA		NA
Epx	NA		NA
Il12b	NA		NA
Cxcr1	NA		NA
Ifng	NA		NA
Myh4	NA		NA
Cdh4	NA		NA
Vtcn1	NA		NA
Oscar	NA		NA
Il25	NA		NA
Fgf18	NA		NA
Il12a	NA		NA
Fpr-rs3	NA		NA
Csf3	NA		NA
Camp	NA		NA
Phlda2	NA		NA
Fpr-rs5	NA		NA
Col17a1	NA		NA
Il10	NA		NA
Il22	NA		NA
Trem1	NA		NA
Il27	NA		NA
Elane	NA		NA
Fpr1	NA		NA
Col10a1	NA		NA
Ido2	NA		NA
Prrx1	NA		NA
NEG_B(0)	NA		NA

## Sheet: D7vD21B
	log2FoldChange	abs(log2foldchange)	padj	fold change
Cpa3	-11.7467	11.7467	3.56979e-16	3436.54
Fcer1a	-10.6822	10.6822	4.5096e-14	1643.11
Ms4a2	-9.61566	9.61566	5.36575e-11	784.518
Trem2	-8.34403	8.34403	5.63268e-10	324.939
Cma1	-7.54856	7.54856	2.17894e-06	187.216
Igf2	-7.42746	7.42746	9.10317e-08	172.142
Lat	-7.30311	7.30311	6.02836e-05	157.926
Flrt2	-6.54299	6.54299	1.53912e-05	93.2473
Bcl2	-6.42967	6.42967	3.82423e-06	86.2032
Cdh2	-6.315	6.315	0.0228815	79.6167
Tpsb2	-5.9359	5.9359	0.00745226	61.2185
Krba1	-5.91054	5.91054	0.000381358	60.152
Selp	-5.56506	5.56506	0.000375904	47.3423
Smarcd3	-5.55853	5.55853	0.000245802	47.1286
Fgf2	-5.55187	5.55187	0.000418804	46.9114
Tlr6	-5.51375	5.51375	0.00100919	45.6881
Nox4	-5.46937	5.46937	0.00745226	44.3042
Gata2	-5.45068	5.45068	1.20692e-07	43.7338
Nmb	-5.41561	5.41561	0.00840728	42.6837
Kcnq1ot1	-5.36959	5.36959	0.0322785	41.3437
Il3ra	-5.28284	5.28284	3.72405e-05	38.9309
Kit	-5.23318	5.23318	8.42953e-11	37.6137
Hoxd4	-5.23043	5.23043	0.0137657	37.542
Stat4	-5.10607	5.10607	0.0607785	34.4414
Siglec1	-5.09917	5.09917	0.0421225	34.2771
Ccr7	-4.99096	4.99096	0.124875	31.8
Hdac6	-4.88691	4.88691	0.00222645	29.5873
Cd40	-4.83166	4.83166	0.0960876	28.4757
Gpr183	-4.7539	4.7539	0.143727	26.9816
Ccr3	-4.61208	4.61208	0.000505513	24.4554
Tlr12	-4.6069	4.6069	0.00292592	24.3678
Rgs1	-4.5684	4.5684	3.87155e-08	23.726
Msc	-4.54213	4.54213	0.0221361	23.298
Fgf10	-4.51475	4.51475	0.0302153	22.86
Tlr7	-4.38997	4.38997	0.222879	20.9658
Ngf	-4.36495	4.36495	0.0823463	20.6054
Ptgds	-4.33137	4.33137	0.121962	20.1314
Rgs16	-4.32756	4.32756	0.33405	20.0783
Cdh13	-4.2984	4.2984	0.0343084	19.6765
Cd40lg	-4.20963	4.20963	0.0759681	18.5022
Cebpg	-3.97055	3.97055	2.77628e-06	15.6767
Csf3r	-3.96188	3.96188	0.0838796	15.5828
Adamts12	-3.9178	3.9178	0.00280888	15.1139
Havcr1	-3.91165	3.91165	0.564872	15.0496
Adamts17	-3.88728	3.88728	0.000652515	14.7974
Angpt1	-3.86977	3.86977	0.143151	14.6189
Erg	-3.82412	3.82412	0.137566	14.1636
Rasal1	-3.75813	3.75813	0.0789277	13.5303
Gata3	-3.74726	3.74726	2.13114e-10	13.4288
Ptger2	-3.74004	3.74004	0.00280324	13.3618
Il6	-3.58402	3.58402	0.355161	11.9922
Alox5	-3.57687	3.57687	2.02499e-08	11.9328
Fpr2	-3.55456	3.55456	0.304319	11.7498
Tlr11	-3.51647	3.51647	0.0546227	11.4436
Mmp12	-3.51382	3.51382	4.37917e-16	11.4226
NEG_A(0)	-3.41008	3.41008	0.624136	10.6301
Ptx3	-3.40849	3.40849	0.301655	10.6184
Ccr6	-3.39081	3.39081	0.0387438	10.489
Fgf7	-3.36282	3.36282	0.00442325	10.2875
Ctsg	-3.33052	3.33052	0.443416	10.0597
Lif	-3.28713	3.28713	0.00270832	9.76166
Flt3	-3.09149	3.09149	0.00231367	8.52378
Cxcr2	-3.07206	3.07206	0.372277	8.40973
Egr2	-3.06783	3.06783	0.521768	8.38513
Zfp92	-3.06571	3.06571	0.62128	8.37278
Flt1	-2.92789	2.92789	0.0159382	7.60996
Ccl1	-2.91639	2.91639	0.179916	7.54956
Rapgef4	-2.84373	2.84373	0.103012	7.17874
Ear6	-2.82459	2.82459	0.635701	7.08412
Edn1	-2.80948	2.80948	0.0523806	7.01033
Bmp8a	-2.79445	2.79445	0.0636052	6.93768
Ifna1	-2.78945	2.78945	0.342678	6.91365
Tnfaip6	-2.75654	2.75654	0.359929	6.75775
Il5ra	-2.74448	2.74448	0.668278	6.70146
Lamb2	-2.74391	2.74391	1.82145e-12	6.69882
Fcer2a	-2.74359	2.74359	NA	6.69735
Ctla4	-2.71376	2.71376	0.112128	6.56029
Chil4	-2.66243	2.66243	0.000139512	6.33098
Aoah	-2.64881	2.64881	0.196888	6.2715
Chil3	-2.63808	2.63808	2.02499e-08	6.22504
Mapk11	-2.63578	2.63578	0.0988441	6.21512
Tek	-2.60151	2.60151	6.53865e-06	6.06923
Il6ra	-2.59932	2.59932	0.00285825	6.06001
Siglecf	-2.59333	2.59333	4.09898e-09	6.03489
Adamts2	-2.57708	2.57708	3.11172e-06	5.96729
Itgax	-2.5613	2.5613	9.9358e-09	5.90238
Pde4a	-2.51539	2.51539	0.0037951	5.71753
Cd27	-2.47606	2.47606	0.438618	5.56376
Batf3	-2.43982	2.43982	0.0331286	5.42572
Kalrn	-2.42464	2.42464	0.0159408	5.36893
Adora3	-2.40838	2.40838	0.62128	5.30878
Retnla	-2.39308	2.39308	1.01597e-12	5.25279
Ndc80	-2.38885	2.38885	0.255236	5.2374
Cd209e	-2.38454	2.38454	0.559397	5.22179
Alox15	-2.37682	2.37682	2.15304e-05	5.19389
Sema5a	-2.35116	2.35116	0.000337251	5.10233
Rgs6	-2.32962	2.32962	0.768769	5.02671
Ptprb	-2.25929	2.25929	7.92052e-07	4.78755
Fn1	-2.2459	2.2459	6.37168e-11	4.74331
Rnase2a	-2.19417	2.19417	4.1047e-06	4.57628
Il1r2	-2.15197	2.15197	2.53951e-05	4.44434
Cxcr4	-2.14352	2.14352	0.00136785	4.41838
Enpp2	-2.05434	2.05434	3.31991e-05	4.15355
H2-Ob	-2.0319	2.0319	NA	4.08944
Il1rl1	-2.02454	2.02454	8.42953e-11	4.06862
Nfatc1	-2.00844	2.00844	9.32944e-05	4.02346
Alox5ap	-2.00738	2.00738	3.16995e-16	4.02052
Btk	-1.95829	1.95829	6.59601e-08	3.88602
Cxcr5	-1.95765	1.95765	NA	3.88428
Cd244	-1.95605	1.95605	5.10277e-15	3.87999
Cd163	-1.93211	1.93211	0.00716465	3.81613
Hdac5	-1.89228	1.89228	6.86943e-09	3.71223
Mx2	-1.8723	1.8723	0.193524	3.66116
Csf2ra	-1.83096	1.83096	0.0111886	3.55774
Pdcd1	-1.82414	1.82414	NA	3.54095
Timp3	-1.81906	1.81906	5.51322e-17	3.52852
Pdzk1ip1	-1.77669	1.77669	0.0943171	3.4264
Itgb7	-1.76893	1.76893	0.0191106	3.408
Adora2a	-1.74664	1.74664	0.844266	3.35575
Crabp2	-1.74662	1.74662	0.844266	3.35571
Lta	-1.74657	1.74657	NA	3.35561
Cyr61	-1.71895	1.71895	0.310104	3.29197
Nfatc2	-1.71681	1.71681	5.21518e-06	3.28708
Runx2	-1.70468	1.70468	0.174316	3.25957
Col15a1	-1.70325	1.70325	6.42405e-10	3.25633
Vamp2	-1.66658	1.66658	8.85359e-06	3.17461
Btla	-1.66055	1.66055	0.162272	3.16138
Crem	-1.64371	1.64371	0.100802	3.12467
Adamts1	-1.60666	1.60666	0.129829	3.04547
Tgfbr3	-1.60614	1.60614	1.23055e-06	3.04436
Clec1b	-1.59823	1.59823	0.151823	3.02772
Ctsl	-1.55991	1.55991	4.22105e-09	2.94836
Lst1	-1.54204	1.54204	0.321837	2.91205
Cd99	-1.5383	1.5383	0.00157013	2.90451
Cdh11	-1.53167	1.53167	0.0109906	2.8912
Mrc2	-1.5275	1.5275	0.15184	2.88285
Col1a2	-1.50579	1.50579	4.48685e-31	2.83981
Ikzf1	-1.49487	1.49487	9.01044e-05	2.81839
Adam19	-1.48502	1.48502	1.38118e-05	2.7992
Traf1	-1.47979	1.47979	0.0505764	2.78908
Mmp13	-1.47237	1.47237	0.000611587	2.77477
Igf1	-1.46964	1.46964	0.012361	2.76952
Ccl3	-1.46937	1.46937	0.127522	2.76901
Cd34	-1.4534	1.4534	3.82842e-07	2.73852
Lat2	-1.44839	1.44839	1.48574e-10	2.72903
Ptafr	-1.44365	1.44365	0.00010945	2.72008
Ccr4	-1.43657	1.43657	0.634911	2.70677
Dusp2	-1.43199	1.43199	0.0700861	2.69819
Adam8	-1.43159	1.43159	4.37917e-16	2.69744
Fosb	-1.42449	1.42449	0.480389	2.68419
Fscn1	-1.41624	1.41624	0.0065232	2.66889
Hpgds	-1.41425	1.41425	2.29679e-05	2.66521
P2rx1	-1.39977	1.39977	0.0585326	2.6386
Ccl19	-1.38349	1.38349	0.587385	2.60899
Vav1	-1.36207	1.36207	2.13211e-05	2.57053
Ear3	-1.35556	1.35556	0.423354	2.55896
Cd69	-1.34539	1.34539	0.00185844	2.54099
Fgfr1	-1.31574	1.31574	0.000596332	2.4893
Tnc	-1.3097	1.3097	4.22105e-09	2.4789
Egr3	-1.30714	1.30714	0.388395	2.47451
H2-DMb2	-1.27043	1.27043	0.179916	2.41233
Pbx1	-1.26923	1.26923	2.09092e-05	2.41033
Dhrs3	-1.26662	1.26662	0.00850538	2.40598
Ltb	-1.25559	1.25559	0.0993242	2.38765
Il1a	-1.24524	1.24524	0.422846	2.37058
Ptgs2	-1.24416	1.24416	0.0418341	2.3688
Mx1	-1.24023	1.24023	0.0153116	2.36237
Icosl	-1.23778	1.23778	0.000364168	2.35835
Cdh5	-1.23045	1.23045	0.0848463	2.3464
Ctgf	-1.20368	1.20368	0.0257994	2.30327
Lamb3	-1.19504	1.19504	0.0381109	2.28951
Cd83	-1.19358	1.19358	0.135763	2.2872
Adamts9	-1.1899	1.1899	0.480312	2.28136
S100a4	-1.18591	1.18591	0.000596332	2.27507
Fabp4	-1.18186	1.18186	0.0026569	2.26869
Pdgfrb	-1.18181	1.18181	0.0794306	2.26862
Ddr2	-1.16983	1.16983	2.13476e-09	2.24985
Lgals3	-1.15018	1.15018	0.0026569	2.21942
Sirpa	-1.14643	1.14643	8.4587e-10	2.21365
Map3k14	-1.14076	1.14076	0.289748	2.20497
Il4i1	-1.13435	1.13435	0.680387	2.19519
Csf1	-1.11787	1.11787	2.92444e-05	2.17026
Cxcl11	-1.11561	1.11561	0.0937018	2.16686
Des	-1.11539	1.11539	0.000593907	2.16654
Nr4a1	-1.11095	1.11095	0.19118	2.15988
Anxa1	-1.09281	1.09281	4.13701e-07	2.13289
Ms4a1	-1.09031	1.09031	NA	2.1292
Cav1	-1.08237	1.08237	5.67369e-12	2.11752
Was	-1.07792	1.07792	0.62128	2.11098
Col14a1	-1.0777	1.0777	0.00163557	2.11066
Cd80	-1.06901	1.06901	0.162831	2.09799
Rgl1	-1.05989	1.05989	0.290068	2.08478
Tlr9	-1.05604	1.05604	0.184883	2.07921
Arhgef28	-1.03737	1.03737	0.000668399	2.05248
Hspg2	-1.03072	1.03072	1.76643e-06	2.04305
Nfkbie	-1.02648	1.02648	0.204963	2.03704
Ptprc	-1.0071	1.0071	0.000173379	2.00987
C3	-1.00502	1.00502	0.000431396	2.00698
Batf	-0.994104	0.994104	0.150625	1.99184
Lpl	-0.978929	0.978929	0.150256	1.971
Laptm5	-0.978292	0.978292	4.91346e-05	1.97013
Tfcp2	-0.97182	0.97182	0.0140183	1.96131
Col3a1	-0.970664	0.970664	0.00197505	1.95974
Cd84	-0.964947	0.964947	7.39586e-07	1.95199
Ptgs1	-0.957247	0.957247	9.40774e-06	1.9416
Ccl8	-0.94271	0.94271	0.00358197	1.92214
Pdgfb	-0.935646	0.935646	0.0284929	1.91275
NEG_H(0)	-0.911318	0.911318	NA	1.88076
Osm	-0.911308	0.911308	0.820447	1.88075
Il4	-0.9113	0.9113	0.845957	1.88074
Acot3	-0.911297	0.911297	0.826881	1.88074
Rhoj	-0.903276	0.903276	0.00745226	1.87031
Fyn	-0.900691	0.900691	3.56343e-06	1.86696
Hes1	-0.88787	0.88787	0.923681	1.85044
Cd68	-0.881355	0.881355	0.000375904	1.84211
Il1r1	-0.88046	0.88046	0.00324277	1.84096
Pdgfra	-0.879099	0.879099	0.000332815	1.83923
Nod1	-0.877167	0.877167	0.502762	1.83677
Loxl2	-0.874507	0.874507	0.0576213	1.83338
Ets1	-0.870074	0.870074	0.000342489	1.82776
Cebpd	-0.869344	0.869344	0.566766	1.82683
Jak3	-0.868966	0.868966	0.0257894	1.82635
Cx3cr1	-0.859242	0.859242	0.00248247	1.81409
Clic4	-0.854443	0.854443	3.11172e-06	1.80806
Col4a2	-0.851123	0.851123	0.000266188	1.8039
S1pr1	-0.84539	0.84539	0.422846	1.79675
Tnfaip3	-0.84046	0.84046	0.00280324	1.79062
Vsir	-0.839665	0.839665	0.000305669	1.78963
Tigit	-0.834023	0.834023	0.658311	1.78265
Fbxl7	-0.808286	0.808286	0.617619	1.75113
Sell	-0.80183	0.80183	0.348729	1.74331
Mrc1	-0.801261	0.801261	0.0799276	1.74262
Txndc16	-0.79448	0.79448	0.000596332	1.73445
Adcyap1r1	-0.789248	0.789248	0.923681	1.72817
Vrk2	-0.759452	0.759452	0.600395	1.69285
Fzd6	-0.717397	0.717397	0.524609	1.64421
Gsn	-0.711588	0.711588	0.0153116	1.63761
Tnfrsf1b	-0.702325	0.702325	0.130478	1.62713
C3ar1	-0.699217	0.699217	2.72642e-05	1.62362
Angpt2	-0.695854	0.695854	0.597008	1.61984
Il18r1	-0.6941	0.6941	0.140303	1.61788
Mmp9	-0.692943	0.692943	0.130478	1.61658
Cd180	-0.688433	0.688433	0.272473	1.61153
Plau	-0.676519	0.676519	0.0197906	1.59828
Stat5a	-0.664395	0.664395	0.0337677	1.5849
C4a	-0.657477	0.657477	0.0177081	1.57732
Pdcd1lg2	-0.636305	0.636305	0.150625	1.55434
Pik3cg	-0.619348	0.619348	0.0123072	1.53618
Col12a1	-0.602199	0.602199	0.141422	1.51803
Golim4	-0.600468	0.600468	0.00432141	1.51621
Ccl21a	-0.59782	0.59782	0.080926	1.51343
Stat5b	-0.594638	0.594638	0.127522	1.51009
Tlr8	-0.590576	0.590576	0.361098	1.50585
Irf5	-0.587086	0.587086	0.0789319	1.50221
Il21r	-0.582051	0.582051	0.541516	1.49698
Timd4	-0.58077	0.58077	0.587385	1.49565
Hgf	-0.58062	0.58062	0.26714	1.49549
Hdc	-0.567613	0.567613	0.581402	1.48207
Gem	-0.564361	0.564361	0.0244112	1.47873
Fpr3	-0.563285	0.563285	0.564872	1.47763
Arhgef6	-0.557955	0.557955	0.155801	1.47218
Itga5	-0.555448	0.555448	0.334761	1.46962
Tyrobp	-0.537274	0.537274	0.000203147	1.45123
Stab1	-0.53307	0.53307	0.00782708	1.447
Cd1d1	-0.531341	0.531341	0.131174	1.44527
Ccl6	-0.520791	0.520791	0.0852308	1.43474
Smad2	-0.510334	0.510334	0.12202	1.42438
Selplg	-0.509967	0.509967	0.0245849	1.42402
Ccl9	-0.506439	0.506439	0.031217	1.42054
Tuba1a	-0.492132	0.492132	0.0264573	1.40652
Cytip	-0.486703	0.486703	0.0214947	1.40124
Marcksl1	-0.475365	0.475365	0.416335	1.39027
Syk	-0.472675	0.472675	0.219243	1.38768
Thbd	-0.471051	0.471051	0.306745	1.38612
Apoe	-0.470092	0.470092	0.0734246	1.3852
Il1rap	-0.462545	0.462545	0.298023	1.37797
Il10ra	-0.446071	0.446071	0.330822	1.36233
Cxcl12	-0.439518	0.439518	0.0275796	1.35615
Pros1	-0.435478	0.435478	0.166143	1.35236
NEG_D(0)	-0.43541	0.43541	0.846568	1.3523
Mertk	-0.431545	0.431545	0.0773549	1.34868
Tnfaip8	-0.430787	0.430787	0.0284929	1.34797
Cnn2	-0.425239	0.425239	0.0424272	1.3428
Bcl6	-0.421309	0.421309	0.422846	1.33914
Birc2	-0.420863	0.420863	0.0297692	1.33873
Cd28	-0.414303	0.414303	0.403464	1.33265
Gpr65	-0.413815	0.413815	0.348684	1.3322
Ncf2	-0.402052	0.402052	0.0509168	1.32139
Nod2	-0.401615	0.401615	0.827102	1.32099
Tlr5	-0.401316	0.401316	0.88786	1.32071
Tnfrsf14	-0.398241	0.398241	0.205541	1.3179
Cd86	-0.396252	0.396252	0.53085	1.31608
Cxcl13	-0.382935	0.382935	0.803251	1.30399
Il15	-0.374379	0.374379	0.417876	1.29628
Ccr2	-0.370178	0.370178	0.297809	1.29251
Tgfb1	-0.3623	0.3623	0.0286694	1.28547
Hivep1	-0.361991	0.361991	0.0754382	1.2852
Csf1r	-0.354422	0.354422	0.00513888	1.27847
Lag3	-0.348502	0.348502	0.634911	1.27324
Cxcr6	-0.346544	0.346544	0.480389	1.27151
Ripk2	-0.346025	0.346025	0.592614	1.27105
Tlr4	-0.344393	0.344393	0.555666	1.26962
Itgal	-0.344238	0.344238	0.314685	1.26948
Pf4	-0.341858	0.341858	0.669641	1.26739
Cysltr1	-0.340573	0.340573	0.563293	1.26626
Tnfrsf4	-0.340277	0.340277	0.73463	1.266
Il17ra	-0.331337	0.331337	0.320076	1.25818
Ikbke	-0.331167	0.331167	0.268621	1.25803
Adgre5	-0.330508	0.330508	0.166143	1.25746
Ltb4r2	-0.329849	0.329849	0.66606	1.25688
Rictor	-0.323484	0.323484	0.330143	1.25135
Vav2	-0.322958	0.322958	0.315831	1.25089
Ccl12	-0.322568	0.322568	0.669641	1.25055
Itgb2	-0.320672	0.320672	0.0657137	1.24891
Akap13	-0.315177	0.315177	0.17598	1.24416
Ccr5	-0.308732	0.308732	0.605632	1.23862
Id2	-0.300829	0.300829	0.151823	1.23185
Btg2	-0.290807	0.290807	0.103012	1.22332
Adgre1	-0.290711	0.290711	0.552198	1.22324
Serpinb2	-0.28961	0.28961	0.927073	1.22231
Hbegf	-0.284354	0.284354	0.372277	1.21786
Ski	-0.283251	0.283251	0.209641	1.21693
Plaur	-0.28169	0.28169	0.289726	1.21562
Rasgrf2	-0.274628	0.274628	0.24596	1.20968
Itga4	-0.264471	0.264471	0.269473	1.2012
Bmp6	-0.259168	0.259168	0.807455	1.19679
Ier3	-0.258256	0.258256	0.555666	1.19603
Irf2	-0.257809	0.257809	0.147537	1.19566
Enc1	-0.256716	0.256716	0.531904	1.19476
Sphk1	-0.248227	0.248227	0.850651	1.18775
Pbx3	-0.242106	0.242106	0.524609	1.18272
Atf3	-0.241408	0.241408	0.476048	1.18215
Irf3	-0.240336	0.240336	0.147301	1.18127
Col4a1	-0.236491	0.236491	0.314685	1.17812
Ltb4r1	-0.22986	0.22986	0.62128	1.17272
Dusp6	-0.223643	0.223643	0.381014	1.16768
Ly6c1	-0.220874	0.220874	0.264823	1.16544
Socs2	-0.215961	0.215961	0.204963	1.16148
Mob3c	-0.208893	0.208893	0.403464	1.1558
Malt1	-0.202713	0.202713	0.632294	1.15086
Fcgr2b	-0.19583	0.19583	0.638268	1.14538
Sptbn1	-0.188824	0.188824	0.208702	1.13983
Dusp1	-0.186545	0.186545	0.634911	1.13804
Ccl11	-0.185844	0.185844	0.530626	1.13748
Acad10	-0.180589	0.180589	0.624765	1.13335
Vegfa	-0.178354	0.178354	0.624136	1.13159
Fcgr3	-0.173483	0.173483	0.672149	1.12778
Ctsa	-0.164435	0.164435	0.999939	1.12073
Ccrl2	-0.161403	0.161403	0.808434	1.11837
Icos	-0.159181	0.159181	0.933914	1.11665
Klf4	-0.157474	0.157474	0.494146	1.11533
Nlrp3	-0.156586	0.156586	0.972081	1.11465
Itgam	-0.155753	0.155753	0.885533	1.114
Grn	-0.155617	0.155617	0.403464	1.1139
C1qa	-0.153926	0.153926	0.359929	1.11259
Fzd4	-0.153737	0.153737	0.628956	1.11245
Nkg7	-0.150284	0.150284	0.709159	1.10979
Icam1	-0.137995	0.137995	0.785847	1.10038
Man2b1	-0.135037	0.135037	0.310631	1.09812
Nfkbiz	-0.133169	0.133169	0.720458	1.0967
Trex1	-0.13316	0.13316	0.845957	1.09669
Nfkb1	-0.127327	0.127327	0.443416	1.09227
Il1rn	-0.11699	0.11699	0.918497	1.08447
Cd274	-0.112957	0.112957	0.844266	1.08144
Pggt1b	-0.111339	0.111339	0.689322	1.08023
Ccr9	-0.110435	0.110435	0.81994	1.07955
Dpp4	-0.108584	0.108584	0.67604	1.07817
Cxcr3	-0.108214	0.108214	0.961371	1.07789
Arg1	-0.105204	0.105204	0.860399	1.07565
Jag1	-0.103473	0.103473	0.767385	1.07436
H2-M3	-0.103119	0.103119	0.829794	1.07409
Rnd3	-0.102548	0.102548	0.761119	1.07367
Zfp148	-0.0996603	0.0996603	0.630252	1.07152
Fadd	-0.0974125	0.0974125	0.820294	1.06985
Polr1b	-0.0963097	0.0963097	0.846568	1.06904
Il15ra	-0.0929381	0.0929381	0.923681	1.06654
Cldn1	-0.0899385	0.0899385	1	1.06432
Ccl5	-0.0830411	0.0830411	0.923681	1.05925
H2-Eb1	-0.0820036	0.0820036	0.803251	1.05849
S100a11	-0.0802767	0.0802767	0.792265	1.05722
2900026A02Rik	-0.0791224	0.0791224	0.69513	1.05638
Maff	-0.0717445	0.0717445	0.930239	1.05099
Furin	-0.070027	0.070027	0.722054	1.04974
Emp1	-0.0650366	0.0650366	0.902987	1.04611
C5ar1	-0.0613076	0.0613076	0.881695	1.04341
Pim2	-0.0609334	0.0609334	0.845957	1.04314
Ccl22	-0.0543738	0.0543738	0.973991	1.03841
Scin	-0.0538865	0.0538865	0.874955	1.03806
Nrip3	-0.0537448	0.0537448	0.99192	1.03796
Nectin1	-0.049071	0.049071	0.950993	1.0346
Sp4	-0.0478379	0.0478379	0.955475	1.03371
Ncor1	-0.0444544	0.0444544	0.767385	1.03129
Klf10	-0.0360565	0.0360565	0.972747	1.02531
Havcr2	-0.0353476	0.0353476	1	1.0248
Traf6	-0.0332833	0.0332833	0.961371	1.02334
Map3k4	-0.0306052	0.0306052	0.962164	1.02144
Csf2	-0.0271792	0.0271792	1	1.01902
Glg1	-0.0264358	0.0264358	0.927073	1.01849
Amica1	-0.0261822	0.0261822	0.979157	1.01831
Cttnbp2	-0.0236751	0.0236751	1	1.01655
Smad7	-0.0230126	0.0230126	0.955475	1.01608
Irf7	-0.0179273	0.0179273	0.973991	1.0125
F11r	-0.00847878	0.00847878	0.997573	1.00589
Traf2	-0.00715711	0.00715711	1	1.00497
Myc	-0.00703469	0.00703469	1	1.00489
Hnf1b	-0.00397449	0.00397449	1	1.00276
Olr1	-0.00280205	0.00280205	1	1.00194
Pdgfa	-0.000346505	0.000346505	1	1.00024
Trim9	0	0	NA	1
Mok	0	0	1	1
Ccl26	0	0	NA	1
Ccl4	0	0	1	1
Serpine3	0	0	1	1
Cxcl2	0	0	1	1
Col11a1	0	0	NA	1
Mpo	0	0	1	1
Il2	0	0	NA	1
H2-Ea-ps	0	0	NA	1
Saa1	0	0	1	1
Tnfrsf9	0	0	NA	1
Il23a	0	0	NA	1
Ephb6	0	0	NA	1
Cd1d2	0	0	NA	1
Gata1	0	0	1	1
Sele	0	0	NA	1
Clec9a	0	0	1	1
Il5	0	0	NA	1
Cd70	0	0	NA	1
Myod1	0	0	NA	1
Ly6g	0	0	1	1
Ccr8	0	0	1	1
Cxcl1	0	0	1	1
Il27ra	0	0	1	1
Ceacam2	0	0	1	1
Mmp1a	0	0	1	1
Ptpn14	0	0	1	1
Tnfsf9	0	0	1	1
Fpr-rs4	0	0	1	1
Aif1	0	0	NA	1
Lamp3	0	0	1	1
Rbp1	0	0	1	1
Il9	0	0	NA	1
Serpinb7	0	0	1	1
En1	0	0	NA	1
Cd44	0	0	1	1
Mapk12	0	0	NA	1
Prok2	0	0	1	1
Nox3	0	0	NA	1
Mmp8	0	0	NA	1
Kcnab1	0	0	NA	1
Adamts14	0	0	1	1
Mapk14	0.0040283	0.0040283	1	1.0028
H2-T23	0.00563992	0.00563992	1	1.00392
Tnf	0.0120395	0.0120395	1	1.00838
Ctsd	0.015091	0.015091	0.940407	1.01052
Mafb	0.0185555	0.0185555	0.961371	1.01294
Id3	0.019329	0.019329	0.972525	1.01349
Tlr13	0.0207649	0.0207649	1	1.0145
Nr1h3	0.0260697	0.0260697	0.958656	1.01823
Irf4	0.0317429	0.0317429	0.973991	1.02225
H2-DMa	0.0361109	0.0361109	0.923681	1.02535
Trafd1	0.0410799	0.0410799	0.917358	1.02888
Edc3	0.0415259	0.0415259	0.962164	1.0292
Lrp5	0.0426506	0.0426506	0.885533	1.03
C1qb	0.0458787	0.0458787	0.844543	1.03231
Tm7sf3	0.0490818	0.0490818	0.860399	1.03461
Prg3	0.0504769	0.0504769	NA	1.03561
Ifnb1	0.0504899	0.0504899	1	1.03562
Cybb	0.051363	0.051363	0.927996	1.03624
Msh2	0.0536611	0.0536611	0.837388	1.0379
Tep1	0.0538648	0.0538648	0.846436	1.03804
Sgpp1	0.0619175	0.0619175	0.874955	1.04385
Itgb1	0.0637643	0.0637643	0.651767	1.04519
C1qc	0.0670856	0.0670856	0.849367	1.0476
Slc16a6	0.0672778	0.0672778	0.850568	1.04774
Ctss	0.0678558	0.0678558	0.803651	1.04816
Vcam1	0.0684878	0.0684878	0.949578	1.04862
H2-Q1	0.0690034	0.0690034	0.850651	1.04899
Prg2	0.0722301	0.0722301	0.956874	1.05134
Mpeg1	0.0733545	0.0733545	0.85828	1.05216
Tapbp	0.0739433	0.0739433	0.670334	1.05259
Cd36	0.0743068	0.0743068	0.927996	1.05286
Nr4a2	0.0835341	0.0835341	0.923681	1.05961
Fbp1	0.0860314	0.0860314	0.958656	1.06145
Socs3	0.0939346	0.0939346	0.890977	1.06728
H2-Q2	0.0978684	0.0978684	0.83257	1.07019
Jun	0.111718	0.111718	0.524402	1.08051
Il13	0.115567	0.115567	0.986118	1.0834
Hpgd	0.120387	0.120387	0.839428	1.08703
Birc3	0.124841	0.124841	0.526727	1.09039
Tspan7	0.133327	0.133327	0.552198	1.09682
Ercc1	0.133693	0.133693	0.723887	1.0971
Raf1	0.138207	0.138207	0.361702	1.10054
Serpine1	0.147405	0.147405	0.844266	1.10758
Tmem173	0.150639	0.150639	0.804356	1.11006
Vegfc	0.152775	0.152775	0.723887	1.11171
Peli1	0.153299	0.153299	0.524402	1.11211
Ldlr	0.162345	0.162345	0.702668	1.1191
Ifnar2	0.162666	0.162666	0.422846	1.11935
Rab3d	0.165141	0.165141	0.478136	1.12128
Sesn1	0.169897	0.169897	0.681502	1.12498
Fem1c	0.174719	0.174719	0.361702	1.12874
Map2k4	0.17728	0.17728	0.108126	1.13075
Lipa	0.18368	0.18368	0.578199	1.13578
Cyp3a13	0.185067	0.185067	0.689322	1.13687
Flnb	0.199412	0.199412	0.314685	1.14823
Sqstm1	0.210475	0.210475	0.200976	1.15707
Cd74	0.213208	0.213208	0.25108	1.15926
Spry2	0.213302	0.213302	0.493065	1.15934
Ccl27a	0.213889	0.213889	0.85828	1.15981
Ell2	0.215525	0.215525	0.301523	1.16113
Smad1	0.217704	0.217704	0.138199	1.16288
Klrk1	0.217802	0.217802	0.949578	1.16296
Tlr3	0.217805	0.217805	0.314685	1.16296
Prkca	0.219206	0.219206	0.163661	1.16409
Cdc20	0.220557	0.220557	0.586669	1.16518
Alcam	0.224063	0.224063	0.564872	1.16802
Acox1	0.225137	0.225137	0.166296	1.16889
Vasp	0.225662	0.225662	0.0765825	1.16931
H2-D1	0.229137	0.229137	0.0489709	1.17213
Cbr1	0.232074	0.232074	0.616967	1.17452
Ifnar1	0.247309	0.247309	0.0999911	1.18699
Yap1	0.248628	0.248628	0.0683606	1.18808
Ifngr1	0.250971	0.250971	0.0281284	1.19001
Vwa5a	0.250977	0.250977	0.226123	1.19001
Armc1	0.251693	0.251693	0.0523806	1.1906
Il18	0.253915	0.253915	0.485244	1.19244
Enpep	0.253927	0.253927	0.537428	1.19245
Ccl25	0.256259	0.256259	0.496825	1.19438
Pycard	0.261734	0.261734	0.339744	1.19892
Sema6d	0.261768	0.261768	0.336045	1.19895
Gch1	0.262753	0.262753	0.605632	1.19977
Mmp19	0.264409	0.264409	0.844543	1.20114
Faf1	0.266426	0.266426	0.812362	1.20282
Ptprk	0.269634	0.269634	0.138199	1.2055
Cdkn1a	0.269704	0.269704	0.143727	1.20556
Tap2	0.270272	0.270272	0.347885	1.20603
Rhog	0.271966	0.271966	0.0508754	1.20745
Gadd45b	0.271982	0.271982	0.355161	1.20747
Kitl	0.27204	0.27204	0.166447	1.20751
Terf2ip	0.275558	0.275558	0.248165	1.21046
Eif2b4	0.285046	0.285046	0.282272	1.21845
Cebpb	0.287101	0.287101	0.130478	1.22019
Sema4a	0.296061	0.296061	0.0137724	1.22779
Lrp6	0.298415	0.298415	0.079734	1.22979
Rab20	0.300562	0.300562	0.140303	1.23162
Nampt	0.311023	0.311023	0.0211392	1.24059
Insr	0.312985	0.312985	0.288693	1.24228
Fasn	0.313643	0.313643	0.310631	1.24284
Cx3cl1	0.317673	0.317673	0.605235	1.24632
B4galt4	0.319433	0.319433	0.336713	1.24784
Ccl17	0.32155	0.32155	0.587385	1.24967
Map2k2	0.326215	0.326215	0.00515671	1.25372
Eif4ebp2	0.326225	0.326225	0.00758838	1.25373
H2-Aa	0.32959	0.32959	0.223669	1.25666
Nfkbia	0.339015	0.339015	0.079155	1.26489
Areg	0.341779	0.341779	0.657967	1.26732
Mapk13	0.344861	0.344861	0.00048738	1.27003
Daxx	0.348263	0.348263	0.393487	1.27303
Nfil3	0.353991	0.353991	0.417876	1.27809
Stat3	0.362756	0.362756	0.000382297	1.28588
Serpinb6a	0.3645	0.3645	0.0153116	1.28743
Zmpste24	0.369007	0.369007	0.0879161	1.29146
Cdh1	0.376002	0.376002	1.81904e-05	1.29774
Cyp1b1	0.376787	0.376787	0.48729	1.29845
Coasy	0.380858	0.380858	0.208702	1.30212
Dnajb6	0.38133	0.38133	0.000364168	1.30254
Nr2f6	0.383151	0.383151	0.0236869	1.30419
Map2k3	0.386293	0.386293	0.0755679	1.30703
Gk5	0.386315	0.386315	0.138199	1.30705
Nectin2	0.386343	0.386343	0.0118426	1.30708
Tnfsf10	0.386743	0.386743	0.12859	1.30744
Hip1r	0.392797	0.392797	0.0652722	1.31294
Skil	0.392852	0.392852	0.000139324	1.31299
Rhoc	0.397584	0.397584	0.0998582	1.3173
Tgfa	0.397966	0.397966	0.130354	1.31765
Fosl1	0.402354	0.402354	0.701531	1.32166
Pfdn6	0.403945	0.403945	0.0165986	1.32312
Il4ra	0.416249	0.416249	0.0766124	1.33445
Cnksr1	0.418189	0.418189	0.00897789	1.33625
Tgm2	0.419226	0.419226	0.0616048	1.33721
Adamts3	0.420547	0.420547	0.810331	1.33844
Crip1	0.422466	0.422466	0.151823	1.34022
POS_A(128)	0.4235	0.4235	0.124174	1.34118
Pparg	0.427382	0.427382	0.442153	1.34479
H2-K1	0.432436	0.432436	0.00114924	1.34951
Ifit1bl2	0.432528	0.432528	0.0755679	1.3496
Prkci	0.434786	0.434786	0.0333724	1.35171
POS_B(32)	0.440154	0.440154	0.0998582	1.35675
Gata6	0.440342	0.440342	0.00221997	1.35693
Sema4b	0.440684	0.440684	0.0121629	1.35725
Daglb	0.444602	0.444602	0.128435	1.36094
Prdx1	0.445417	0.445417	0.000123194	1.36171
Klk1	0.453618	0.453618	0.690925	1.36947
Rin2	0.455387	0.455387	0.0848463	1.37115
Gtf2h2	0.456543	0.456543	0.0201597	1.37225
Calr	0.465766	0.465766	2.16112e-05	1.38105
Egf	0.480417	0.480417	0.85828	1.39515
Mmp10	0.483312	0.483312	0.199595	1.39795
S100a10	0.488835	0.488835	0.0148946	1.40331
Ttk	0.493116	0.493116	0.103012	1.40748
Lta4h	0.497402	0.497402	0.00026076	1.41167
Ctnnb1	0.498403	0.498403	3.18389e-08	1.41265
Stat6	0.499187	0.499187	4.71661e-05	1.41342
Acly	0.501204	0.501204	0.000167257	1.41539
Acot11	0.502655	0.502655	0.00455364	1.41682
Id1	0.504092	0.504092	0.0108528	1.41823
Tspan8	0.504789	0.504789	0.00248247	1.41892
Twistnb	0.505415	0.505415	0.138871	1.41953
Gnai3	0.506348	0.506348	1.02456e-05	1.42045
Tnfrsf12a	0.509064	0.509064	0.173678	1.42313
Usp18	0.511082	0.511082	0.251418	1.42512
Cd47	0.524391	0.524391	4.48974e-06	1.43833
Cxcl10	0.527974	0.527974	0.489272	1.4419
Cd247	0.533424	0.533424	0.151823	1.44736
Nfyc	0.544715	0.544715	8.82141e-05	1.45873
H2-DMb1	0.545508	0.545508	0.0652722	1.45953
Bcl10	0.547456	0.547456	3.05633e-07	1.46151
H2-Ab1	0.548831	0.548831	0.0358948	1.4629
POS_E(0.5)	0.562727	0.562727	0.0363799	1.47706
Hras	0.564827	0.564827	0.00169557	1.47921
Ndufa7	0.569207	0.569207	0.000996583	1.48371
Casp1	0.571708	0.571708	0.00745226	1.48628
Yes1	0.572585	0.572585	0.00231335	1.48719
Hist2h2aa1	0.576167	0.576167	0.0044595	1.49088
Hif1a	0.577556	0.577556	0.000470659	1.49232
Myd88	0.583686	0.583686	0.00728618	1.49867
Mcm5	0.584735	0.584735	0.0501527	1.49976
Tnfrsf1a	0.589678	0.589678	1.0373e-05	1.50491
POS_D(2)	0.590635	0.590635	0.0386067	1.50591
Znrf2	0.595678	0.595678	3.87488e-08	1.51118
Clec7a	0.600398	0.600398	0.124745	1.51614
Fut4	0.601993	0.601993	0.034499	1.51781
Ptgdr2	0.603778	0.603778	0.651529	1.51969
POS_F(0.125)	0.611537	0.611537	0.186864	1.52789
Cxcl16	0.613088	0.613088	0.000614387	1.52953
Cebpa	0.622945	0.622945	2.64818e-07	1.54002
POS_C(8)	0.626051	0.626051	0.0262332	1.54333
Tuba4a	0.631033	0.631033	0.000546776	1.54867
Hmgb1	0.644188	0.644188	3.72391e-06	1.56286
Fas	0.645387	0.645387	0.00825336	1.56416
Txn1	0.6479	0.6479	1.78193e-09	1.56689
Anxa4	0.649859	0.649859	2.65977e-12	1.56902
Bid	0.65296	0.65296	0.0217352	1.57239
Tnfrsf11a	0.652988	0.652988	0.00638529	1.57242
Tlr2	0.659482	0.659482	0.552198	1.57952
Elovl6	0.662197	0.662197	5.74019e-05	1.58249
Serinc2	0.669392	0.669392	9.13069e-07	1.5904
Gzma	0.672369	0.672369	0.0505244	1.59369
Irf8	0.67517	0.67517	0.020333	1.59679
Fzd9	0.675526	0.675526	0.898698	1.59718
Insig1	0.676395	0.676395	0.0227535	1.59814
Cd38	0.686104	0.686104	0.000375904	1.60893
Serpinb9	0.686332	0.686332	0.403464	1.60919
Map2k1	0.697405	0.697405	1.74832e-13	1.62159
Cstb	0.704608	0.704608	1.01597e-12	1.6297
Irf1	0.70825	0.70825	6.40734e-07	1.63382
Arf6	0.720754	0.720754	1.54788e-08	1.64804
Socs1	0.727778	0.727778	0.112684	1.65609
NEG_G(0)	0.745378	0.745378	0.951979	1.67641
Cd276	0.764635	0.764635	0.126406	1.69894
Met	0.789556	0.789556	4.73551e-05	1.72854
Ccr1	0.794014	0.794014	0.0148946	1.73389
Cd151	0.796968	0.796968	4.35733e-07	1.73745
NEG_E(0)	0.804883	0.804883	0.844266	1.747
Ceacam1	0.810066	0.810066	8.85359e-06	1.75329
Fcgr4	0.816025	0.816025	0.0379719	1.76055
Cd14	0.820676	0.820676	0.0636052	1.76623
Casp7	0.835379	0.835379	5.48769e-15	1.78433
NEG_F(0)	0.836702	0.836702	0.257082	1.78596
Mif	0.849894	0.849894	2.19014e-06	1.80237
Tlr1	0.86317	0.86317	0.00850538	1.81903
Prdx3	0.864468	0.864468	3.72405e-05	1.82067
Cxcl14	0.875672	0.875672	0.00938543	1.83486
Rad51	0.932819	0.932819	0.000614387	1.909
Il33	0.950231	0.950231	0.004916	1.93218
Retnlb	0.96874	0.96874	0.0186182	1.95713
Psmb9	1.00014	1.00014	0.000326245	2.00019
Ptgdr	1.0113	1.0113	7.49337e-05	2.01573
Rnase2b	1.01223	1.01223	0.900359	2.01703
Cxcl3	1.01226	1.01226	0.62128	2.01707
Nos2	1.01337	1.01337	0.0808756	2.01862
Tap1	1.0185	1.0185	3.16591e-06	2.02581
Psmb8	1.02845	1.02845	9.49715e-06	2.03983
Psme2	1.02945	1.02945	4.12714e-07	2.04124
Top2a	1.04608	1.04608	4.71823e-06	2.06491
Birc5	1.05066	1.05066	6.53865e-06	2.07148
Stat1	1.0597	1.0597	9.20153e-09	2.08451
Isg15	1.08281	1.08281	4.12714e-07	2.11815
Kif20a	1.08782	1.08782	0.000121506	2.12552
Pglyrp1	1.11306	1.11306	1.83162e-08	2.16303
Ccnb2	1.11327	1.11327	4.66165e-09	2.16336
2810417H13Rik	1.14063	1.14063	6.47612e-09	2.20477
Clec5a	1.15478	1.15478	0.27544	2.2265
Ido1	1.22766	1.22766	0.00929904	2.34186
Ccl24	1.24183	1.24183	0.0315396	2.36498
Hist1h1c	1.35009	1.35009	2.56117e-07	2.54929
Ros1	1.42818	1.42818	0.23767	2.69107
Cxcl9	1.45055	1.45055	0.00731735	2.73311
Xcr1	1.49509	1.49509	0.681502	2.81881
Il3	1.50898	1.50898	0.524609	2.84609
Fcgr1	1.53638	1.53638	0.00520515	2.90066
H2-Q10	1.61034	1.61034	2.62161e-06	3.05324
Ccl20	1.63991	1.63991	0.000980278	3.11647
Abcc8	1.65186	1.65186	NA	3.14238
Tnfrsf8	1.68372	1.68372	0.725465	3.21256
Ccl28	1.70589	1.70589	0.000421713	3.2623
Il1b	1.80033	1.80033	0.0227535	3.483
Tnfsf4	1.85105	1.85105	0.604149	3.60764
Hc	1.91638	1.91638	0.16727	3.77474
Adamts4	1.91807	1.91807	0.442153	3.77917
Ifit1bl1	1.98558	1.98558	2.12999e-08	3.96022
Ccl2	2.32982	2.32982	1.14985e-05	5.02742
Sfrp4	2.33743	2.33743	NA	5.05402
Ccl7	2.34445	2.34445	0.000474867	5.07868
Acod1	2.56896	2.56896	0.336822	5.93381
Marco	2.59679	2.59679	0.0191106	6.04941
NEG_C(0)	2.83995	2.83995	0.321955	7.15993
Cxcl5	3.34513	3.34513	0.00222645	10.1621
Nox1	3.37763	3.37763	2.38189e-05	10.3936
S100a8	3.88165	3.88165	0.000382297	14.7398
Fpr-rs6	3.91481	3.91481	NA	15.0825
S100a9	4.41509	4.41509	5.86743e-06	21.3342
Fcnb	NA	#VALUE!	NA	#VALUE!
Epx	NA	#VALUE!	NA	#VALUE!
Il12b	NA	#VALUE!	NA	#VALUE!
Cxcr1	NA	#VALUE!	NA	#VALUE!
Ifng	NA	#VALUE!	NA	#VALUE!
Myh4	NA	#VALUE!	NA	#VALUE!
Cdh4	NA	#VALUE!	NA	#VALUE!
Vtcn1	NA	#VALUE!	NA	#VALUE!
Oscar	NA	#VALUE!	NA	#VALUE!
Il25	NA	#VALUE!	NA	#VALUE!
Fgf18	NA	#VALUE!	NA	#VALUE!
Il12a	NA	#VALUE!	NA	#VALUE!
Fpr-rs3	NA	#VALUE!	NA	#VALUE!
Csf3	NA	#VALUE!	NA	#VALUE!
Camp	NA	#VALUE!	NA	#VALUE!
Phlda2	NA	#VALUE!	NA	#VALUE!
Fpr-rs5	NA	#VALUE!	NA	#VALUE!
Col17a1	NA	#VALUE!	NA	#VALUE!
Il10	NA	#VALUE!	NA	#VALUE!
Il22	NA	#VALUE!	NA	#VALUE!
Trem1	NA	#VALUE!	NA	#VALUE!
Il27	NA	#VALUE!	NA	#VALUE!
Elane	NA	#VALUE!	NA	#VALUE!
Fpr1	NA	#VALUE!	NA	#VALUE!
Col10a1	NA	#VALUE!	NA	#VALUE!
Ido2	NA	#VALUE!	NA	#VALUE!
Prrx1	NA	#VALUE!	NA	#VALUE!
NEG_B(0)	NA		NA

## Sheet: BvT D21
	log2FoldChange	abs(log2foldchange)	padj	fold change
Adamts4	-6.9537	6.9537	7.86704e-05	123.957
Osm	-5.62132	5.62132	0.0166812	49.2249
Ndc80	-4.46184	4.46184	0.00107483	22.0368
Cxcl5	-3.65031	3.65031	0.000984735	12.556
S100a9	-3.59994	3.59994	0.000350417	12.1253
Tlr5	-3.53133	3.53133	0.0171553	11.5621
Il13	-3.34519	3.34519	0.0263034	10.1625
Nod2	-3.00994	3.00994	0.00241657	8.05532
S100a8	-2.96671	2.96671	0.0114773	7.81753
Cxcr3	2.85758	2.85758	0.00800031	7.24799
Adamts12	-2.85709	2.85709	4.65277e-06	7.24554
Adamts3	-2.55073	2.55073	0.0275361	5.85933
Il1b	-2.50464	2.50464	0.00107483	5.67506
Cx3cl1	-2.4429	2.4429	1.09527e-08	5.43734
Ccl3	-2.41784	2.41784	6.51099e-05	5.34371
Cxcr4	2.31116	2.31116	0.000568395	4.9628
Ptgdr	2.18165	2.18165	7.90208e-11	4.53672
Lamb3	1.94901	1.94901	0.000594146	3.86108
Igf1	-1.93425	1.93425	6.07331e-05	3.82179
Ltb	1.65846	1.65846	0.031734	3.1568
Nos2	-1.5463	1.5463	0.0056257	2.92066
Hdac5	-1.42499	1.42499	1.09527e-08	2.68512
Smad2	-1.25837	1.25837	5.49666e-06	2.39226
Ifit1bl1	-1.22485	1.22485	0.00102424	2.33731
Trex1	1.21036	1.21036	0.0115875	2.31396
Birc3	1.15664	1.15664	1.10391e-13	2.22938
Vcam1	-1.15535	1.15535	0.0127644	2.22739
H2-Q10	-1.13202	1.13202	0.00155958	2.19166
Socs3	-1.11898	1.11898	0.00442859	2.17193
Retnlb	-1.09928	1.09928	0.00805077	2.14248
Insig1	1.09171	1.09171	9.9617e-05	2.13126
H2-Eb1	1.07227	1.07227	5.08331e-08	2.10274
Nfil3	-1.05913	1.05913	0.00494898	2.08368
Ptgs1	1.03432	1.03432	9.50747e-07	2.04814
Kit	1.00378	1.00378	0.0493159	2.00525
Ski	1.00089	1.00089	5.00968e-07	2.00123
Tap2	-0.972572	0.972572	5.30005e-05	1.96234
Fadd	0.967318	0.967318	0.000779153	1.9552
Tnfsf10	0.937622	0.937622	6.21798e-05	1.91537
Irf2	-0.882941	0.882941	1.70886e-09	1.84413
Tnfrsf14	-0.869294	0.869294	0.00171432	1.82677
Ldlr	0.849632	0.849632	0.0111691	1.80204
H2-M3	0.846401	0.846401	0.0112249	1.79801
Stab1	0.842446	0.842446	1.3223e-05	1.79309
Atf3	0.840626	0.840626	0.00345509	1.79083
Cdc20	0.839022	0.839022	0.0181482	1.78884
Klf10	-0.83392	0.83392	0.0271179	1.78252
Serpinb6a	0.830047	0.830047	1.39302e-09	1.77774
Il1r1	-0.820826	0.820826	0.00501045	1.76642
Tgfa	-0.815423	0.815423	0.000651859	1.75981
Retnla	0.812189	0.812189	0.0325182	1.75587
Timp3	0.806312	0.806312	0.000216643	1.74874
Daglb	-0.804955	0.804955	0.00325111	1.74709
Vav2	0.783199	0.783199	0.00800031	1.72094
Col4a1	-0.782998	0.782998	6.07331e-05	1.7207
Tgfb1	0.780274	0.780274	5.00968e-07	1.71746
Tapbp	-0.776366	0.776366	7.90208e-11	1.71281
Kif20a	-0.757283	0.757283	0.013834	1.6903
Hpgds	-0.754052	0.754052	0.0155846	1.68652
Ccl25	0.744111	0.744111	0.0229701	1.67494
Il1rl1	-0.742862	0.742862	0.0207359	1.67349
Grn	0.737843	0.737843	1.1582e-06	1.66768
Flnb	0.73583	0.73583	1.3223e-05	1.66536
Lipa	0.719006	0.719006	0.00800031	1.64605
Ptprk	-0.705515	0.705515	8.96137e-06	1.63073
Id3	0.700872	0.700872	0.000229088	1.62549
Myc	0.689624	0.689624	3.20489e-05	1.61286
Vsir	-0.681055	0.681055	0.00238639	1.60331
Tnc	-0.680299	0.680299	0.00346179	1.60247
Il18	0.672262	0.672262	0.0377007	1.59357
Bcl10	0.653417	0.653417	3.61454e-09	1.57289
Pfdn6	-0.632517	0.632517	6.65208e-05	1.55027
Cx3cr1	0.619741	0.619741	0.043179	1.5366
Mapk13	0.609258	0.609258	7.90208e-11	1.52547
Clic4	0.604458	0.604458	0.00125617	1.52041
Col1a2	0.600471	0.600471	5.37256e-06	1.51621
Itgb2	0.593543	0.593543	0.000339658	1.50895
Tlr3	0.58712	0.58712	0.00501045	1.50224
Ctsd	-0.580163	0.580163	2.31893e-11	1.49502
C3ar1	0.570945	0.570945	0.000779153	1.4855
Tgm2	-0.560328	0.560328	0.0114773	1.4746
Irf7	0.556318	0.556318	0.00501045	1.47051
Ifit1bl2	-0.53903	0.53903	0.0274383	1.453
Sema6d	-0.537555	0.537555	0.0343673	1.45151
Acot11	0.532162	0.532162	0.00501045	1.44609
Acox1	0.531257	0.531257	0.000339658	1.44519
Mob3c	0.520021	0.520021	0.0248196	1.43398
S100a10	0.511263	0.511263	0.0124428	1.4253
Cebpa	-0.494575	0.494575	6.07331e-05	1.40891
Nectin2	0.489602	0.489602	0.00151336	1.40406
Eif4ebp2	0.48304	0.48304	6.18181e-05	1.39769
Trafd1	0.478046	0.478046	0.0305558	1.39286
Ndufa7	0.472404	0.472404	0.0104471	1.38742
Golim4	-0.468035	0.468035	0.0247377	1.38322
Cd74	0.465995	0.465995	0.00629947	1.38127
Ctss	0.465204	0.465204	0.0114773	1.38051
Kitl	-0.462939	0.462939	0.0149154	1.37835
Raf1	0.432232	0.432232	0.00142677	1.34932
Tnfrsf1a	0.428447	0.428447	0.00268419	1.34578
Btg2	-0.427326	0.427326	0.0121857	1.34474
Serinc2	0.414818	0.414818	0.0059174	1.33313
Lrp5	0.402628	0.402628	0.0325182	1.32191
Lrp6	0.401543	0.401543	0.0212898	1.32092
Sema4b	0.39104	0.39104	0.042108	1.31134
C1qb	0.386349	0.386349	0.0114773	1.30708
Cdkn1a	-0.383591	0.383591	0.0381922	1.30458
Zfp148	0.376236	0.376236	0.031875	1.29795
Nampt	0.359933	0.359933	0.00946953	1.28337
Nfkb1	0.333236	0.333236	0.0271179	1.25984
Armc1	-0.323874	0.323874	0.0124428	1.25169
Sptbn1	-0.32199	0.32199	0.0263034	1.25005
Cdh1	-0.317436	0.317436	0.000366704	1.24611
Sema4a	0.316574	0.316574	0.0121857	1.24537
Nfyc	-0.312054	0.312054	0.0493159	1.24147
Ncor1	-0.310903	0.310903	0.00261893	1.24048
Man2b1	0.284802	0.284802	0.0229701	1.21824
Map2k4	0.272077	0.272077	0.0152712	1.20754
These genes don't meet the padj threshold
Mertk	0.495671		0.0509716
Ell2	0.394264		0.0567192
Tlr2	-1.81668		0.0567192
Enpep	0.697003		0.0569162
Znrf2	-0.240821		0.0599584
Ccl24	-1.15854		0.0637581
Rad51	0.620535		0.0637581
Slc16a6	0.471909		0.0640535
Des	0.678658		0.0659525
NEG_C(0)	-5.03733		0.0659777
Gnai3	-0.244471		0.0669044
Dpp4	0.403692		0.0682426
Irf3	0.314169		0.070328
H2-Q1	0.47264		0.0708934
Mcm5	0.587922		0.0708934
Fgfr1	0.770841		0.0708934
Sirpa	0.383969		0.0720288
Nr1h3	0.420827		0.0720401
Mmp10	-0.691058		0.0720468
Acod1	-4.43847		0.0819781
Serpine1	0.921634		0.0844776
Irf1	-0.290983		0.0844776
Cd276	-0.907917		0.0846439
Ccr9	-0.583893		0.0863161
Rasgrf2	-0.401553		0.0895517
Col12a1	-0.702135		0.0937344
Hnf1b	0.43459		0.0982323
Stat5a	-0.534789		0.0985752
Serpinb9	-1.30566		0.10007
Itga4	-0.385163		0.105473
Rnd3	0.438392		0.116136
Yes1	-0.346555		0.118989
Gch1	-0.714126		0.11959
Irf5	0.5677		0.12664
Ccl20	0.960029		0.129351
Il1a	-1.93684		0.129351
Igf2	1.08848		0.130408
Bid	-0.499952		0.132921
Ceacam1	-0.335756		0.132921
Rnase2a	0.866972		0.135562
Cd86	0.932571		0.136965
Lamb2	0.564188		0.137223
Birc2	0.32895		0.137543
Pros1	-0.501349		0.137543
POS_E(0.5)	0.471471		0.137543
Mmp9	-0.710692		0.138475
Mmp13	-0.743621		0.139985
POS_A(128)	0.443864		0.139985
Fas	-0.426883		0.143338
Nfkbia	0.324261		0.143338
Tlr9	1.26786		0.145101
Fem1c	0.292434		0.145101
Ceacam2	-4.87793		0.145101
Nfatc2	0.628239		0.145615
Nkg7	0.527543		0.146943
Smarcd3	-1.35873		0.148975
Cxcl16	-0.31382		0.149262
2810417H13Rik	-0.361182		0.150378
Nr4a2	-0.743199		0.153168
Ptpn14	-5.18189		0.156108
Hist2h2aa1	0.33803		0.159936
Cstb	-0.176139		0.162327
Tmem173	-0.64311		0.163251
Gk5	0.412355		0.163251
Hif1a	-0.279404		0.163582
Lat2	0.355416		0.169627
Gzma	-0.537493		0.169627
Cd180	0.914498		0.169627
Rasal1	-2.5087		0.169627
Pik3cg	-0.379228		0.169627
Il17ra	0.481171		0.169627
Pdgfra	0.398635		0.172802
Vegfa	0.458441		0.175396
Hpgd	0.589473		0.175396
Laptm5	-0.392978		0.176297
Calr	0.182297		0.178278
Dnajb6	0.177778		0.178563
Rhoc	0.36504		0.180104
Ctnnb1	-0.150274		0.181846
C1qc	0.357777		0.181846
H2-Ab1	0.401799		0.181846
Pggt1b	-0.330221		0.181846
Myd88	-0.344726		0.18706
Marco	-1.74564		0.18916
S100a11	0.312896		0.191556
Casp1	-0.330734		0.191556
Ptprb	0.677649		0.192723
Cyp3a13	0.543092		0.192723
Il4	-4.18438		0.193888
Jun	-0.218167		0.193888
Col4a2	-0.351145		0.206713
Syk	0.531419		0.208792
Cd84	0.295614		0.209329
Marcksl1	-0.736942		0.209541
Hivep1	-0.280615		0.213642
Ifngr1	-0.167269		0.213642
Adamts17	-1.07508		0.215341
Flt1	1.72066		0.217599
Tnfrsf12a	-0.51562		0.218493
Trem2	0.700316		0.222478
Ttk	0.455074		0.222478
Ccl2	-0.817617		0.222478
Rbp1	-4.77305		0.222478
Cebpb	-0.260426		0.224759
Hdc	-1.10987		0.22787
C4a	0.393118		0.230555
Vasp	0.173797		0.241289
Stat6	-0.181852		0.247883
Prkci	0.286562		0.24906
Cxcl14	-0.474299		0.250727
Ifnb1	-3.9542		0.250727
Nmb	-2.172		0.253304
Ptgs2	-0.763729		0.265243
Lgals3	0.514892		0.27126
Cd99	0.637668		0.27126
Acot3	-3.23907		0.27126
2900026A02Rik	0.210794		0.271971
Rhog	0.18484		0.273186
Areg	0.82156		0.273186
Gsn	-0.390601		0.273866
Tnfaip6	-3.11637		0.274594
Il33	-0.462333		0.275702
Pycard	-0.323753		0.284614
Cd247	-0.468262		0.289203
Stat3	-0.140788		0.290956
Map2k2	0.156216		0.290956
Tigit	-1.80923		0.290956
Gadd45b	0.35048		0.291657
Hdac6	-1.18905		0.291657
Il18r1	-0.542479		0.291657
Id1	0.257212		0.291657
H2-DMb1	-0.37201		0.291657
Vamp2	0.500194		0.291657
Traf2	0.210344		0.291657
Tgfbr3	0.41628		0.291657
Elovl6	-0.225602		0.291657
Il1rn	-0.755835		0.291657
Hmgb1	0.194042		0.291657
Fn1	0.476207		0.291657
Acly	0.181209		0.292998
Tuba1a	-0.278564		0.292998
Csf3r	-2.24531		0.29528
Cav1	0.208421		0.30025
Sgpp1	0.314039		0.301925
Itgal	-0.368859		0.31243
Itgb1	-0.138021		0.31243
Fzd4	0.318787		0.31243
Anxa1	0.272558		0.31243
Prg2	-0.686669		0.314692
Smad1	-0.172683		0.317443
Lpl	-0.744253		0.330097
Gata2	0.690144		0.330748
H2-DMb2	1.0741		0.331469
Pdgfb	0.500622		0.331469
Angpt2	-1.22617		0.331469
Cd83	0.91284		0.331469
Tnfaip3	-0.330834		0.333267
Olr1	-1.62754		0.337046
Fgf2	-1.10506		0.337046
Klrk1	-1.71626		0.337046
Arhgef6	0.442704		0.337046
Cldn1	-2.56641		0.337046
Nr4a1	-0.905981		0.337046
F11r	0.16491		0.337046
Cxcl1	-4.10706		0.343545
Casp7	-0.137493		0.343545
Ccrl2	-0.494427		0.350315
Cd244	0.280643		0.350315
Il10ra	0.474534		0.355655
Jag1	0.287151		0.355655
Ly6g	-4.88875		0.355655
Rapgef4	1.86911		0.355655
Tlr12	-0.970579		0.355655
Siglecf	-0.515403		0.355655
Il3	-2.22182		0.361361
Clec7a	-0.423053		0.362779
Tm7sf3	-0.20453		0.364618
S100a4	-0.389936		0.365141
Lif	-0.869329		0.368383
Socs2	-0.177676		0.368383
Traf6	0.318495		0.372461
Fasn	0.311848		0.375472
Clec9a	-4.92018		0.37848
Adgre1	0.440675		0.378722
Rictor	-0.321377		0.378722
Selp	-1.00881		0.379069
Mok	-4.73572		0.379894
Icam1	0.389648		0.379894
Ptafr	-0.394751		0.380195
Sqstm1	0.169069		0.38155
Map3k4	0.301928		0.38155
Cxcr2	-3.00303		0.38155
Cybb	0.326502		0.383375
Il4i1	2.3521		0.385421
Serpine3	-4.67252		0.396029
Ltb4r2	-0.619086		0.397603
Fpr-rs4	-4.63353		0.403794
Tnf	1.20021		0.410593
Furin	0.155152		0.411433
NEG_E(0)	2.96463		0.415043
Scin	-0.21996		0.415845
Adam8	0.184936		0.423299
Stat5b	0.375056		0.428785
Ccl11	-0.247623		0.428785
Ear3	-1.45799		0.43059
Csf1	0.274037		0.43149
Pim2	0.206269		0.43149
Ccl9	-0.234409		0.43149
Cnksr1	0.170845		0.43149
Map3k14	-0.935689		0.43149
Cdh13	-1.51885		0.43149
Kcnq1ot1	2.15081		0.43149
Lamp3	-4.35727		0.43149
Cxcl10	-0.643823		0.432308
Ccl5	-0.446388		0.433608
Rnase2b	-4.47605		0.433608
Cytip	-0.206622		0.43367
Ptgdr2	-1.04097		0.43367
Vwa5a	-0.190475		0.440097
Bmp6	-0.667336		0.440097
Icos	-0.945842		0.440097
Nfkbiz	-0.273126		0.440097
Mif	0.189285		0.440097
Cd209e	-3.00374		0.440097
Vegfc	0.328442		0.440654
Cd38	-0.19851		0.440654
Txn1	0.11277		0.4426
Gata1	-4.37172		0.447369
Msh2	0.163137		0.448898
Egr3	1.2777		0.44904
Lag3	0.567124		0.44904
Crip1	0.268276		0.451748
Ccl28	0.497371		0.455536
Faf1	-0.691548		0.458481
Plau	-0.264013		0.460095
Ripk2	-0.473179		0.461553
Sell	0.717583		0.461553
Loxl2	-0.412369		0.462353
Eif2b4	-0.226295		0.462641
Il4ra	0.212931		0.466615
H2-Aa	0.233202		0.467193
Sesn1	0.300227		0.467193
Nfatc1	0.444859		0.472004
Ccl12	-0.535688		0.478834
Cxcl12	0.178646		0.480341
Havcr2	0.599576		0.480341
Erg	-1.85858		0.482003
Dusp2	0.668463		0.48945
Kalrn	0.853684		0.496661
Tlr8	-0.4952		0.500612
Rab3d	-0.17202		0.503849
H2-K1	0.120956		0.503849
Cd80	-0.598972		0.504531
Hgf	-0.398		0.514995
Psmb8	-0.211719		0.519225
Flrt2	-0.721854		0.522796
Adgre5	0.191159		0.525748
Serpinb7	-4.67968		0.527938
B4galt4	0.252504		0.532474
Fscn1	0.432201		0.534064
Ccr2	0.263968		0.541309
Cxcl9	-0.4563		0.545458
Hc	-1.09161		0.552454
Btla	0.897411		0.554873
Prkca	0.12286		0.554873
Ccl1	1.60986		0.558113
Fcgr2b	-0.264802		0.563709
Pdzk1ip1	-0.678067		0.566195
Nox1	-0.687057		0.56924
Cd34	0.234431		0.56924
Gata3	-0.367033		0.571611
Lat	1.06244		0.576277
Ccl8	-0.25706		0.576277
Fosb	1.3173		0.576277
Hbegf	-0.216673		0.577399
Vrk2	-0.873611		0.579594
Ccl22	-0.432837		0.584657
Ctla4	-1.07177		0.584657
Il6ra	0.630418		0.584657
Pdgfrb	-0.461627		0.584657
Cyr61	-1.11913		0.584657
Lta4h	0.108686		0.584657
Usp18	-0.307155		0.594014
Hspg2	0.166033		0.594014
Ccl7	-0.523694		0.602476
Ifna1	-1.69506		0.605314
Ctgf	-0.380106		0.618502
Il15ra	-0.353075		0.619416
Was	-1.21517		0.619822
Peli1	0.14172		0.620907
Ccr6	1.0697		0.626956
Cbr1	0.259364		0.626956
Xcr1	-2.00246		0.626956
Ms4a2	0.552681		0.627315
Dusp6	-0.156254		0.634714
Txndc16	0.157829		0.636595
Col3a1	0.222856		0.636595
Adora3	-2.52345		0.637054
Fcgr3	-0.218693		0.638304
Alox15	0.377994		0.640161
Dusp1	0.213422		0.642409
Saa1	-3.76602		0.643615
Ikzf1	0.258142		0.652143
Il1rap	-0.252995		0.655286
Tnfsf4	-1.88675		0.655286
Tlr4	-0.305856		0.655286
Fgf7	-0.6076		0.655286
Coasy	-0.188293		0.6559
Psmb9	-0.19185		0.6559
Klf4	-0.126277		0.656753
Angpt1	1.49331		0.661086
Irf8	0.190632		0.661132
Mrc2	0.620856		0.675339
Pparg	0.310027		0.675339
Adamts1	-0.613619		0.675399
Enpp2	0.283081		0.675399
Terf2ip	-0.139385		0.675399
Psme2	-0.13605		0.67697
Map2k3	-0.132015		0.67697
Nr2f6	0.107195		0.682045
Enc1	-0.204268		0.685197
Fabp4	0.244193		0.687706
Ikbke	0.165088		0.689744
Skil	-0.0670486		0.690073
C5ar1	0.151983		0.692004
Traf1	0.431071		0.692004
Fyn	-0.118158		0.693069
Daxx	0.220518		0.696609
Alcam	0.190202		0.696609
Ccl27a	0.470297		0.696609
Twistnb	-0.192755		0.698924
Amica1	-0.180356		0.698924
Edn1	-0.765917		0.698924
Pde4a	0.485509		0.698924
Cd40lg	-1.09766		0.698924
Pglyrp1	0.125125		0.698924
Cebpd	0.711643		0.702893
Tnfrsf8	-2.08333		0.703163
Apoe	0.145074		0.70378
Nectin1	-0.200063		0.70378
Gpr65	-0.217914		0.714846
Tek	-0.287812		0.714846
Smad7	-0.0976134		0.714846
Gata6	0.0834432		0.714846
H2-DMa	0.109929		0.718257
NEG_G(0)	3.04884		0.719931
Edc3	-0.201114		0.72425
Ptger2	-0.481468		0.72444
Tfcp2	0.2071		0.72444
Itgam	0.35488		0.72444
Fcgr1	-0.319914		0.725056
Alox5ap	-0.13237		0.725056
Id2	0.106967		0.725565
Akap13	-0.116159		0.730051
Siglec1	-1.1		0.730346
Bcl6	-0.237487		0.730745
POS_F(0.125)	0.236083		0.730976
Ddr2	0.100647		0.734432
Cd68	0.130364		0.742522
Cyp1b1	0.238869		0.742522
Tpsb2	0.93662		0.742522
Fosl1	-0.410446		0.745918
Bmp8a	0.656157		0.747774
NEG_F(0)	0.375229		0.747774
Tlr6	-0.55507		0.748994
Hras	-0.0916956		0.751198
Btk	0.170017		0.751198
Cma1	0.491087		0.751198
Pbx3	0.154757		0.751198
Fzd9	1.55934		0.751198
Rgl1	0.443031		0.751198
Egf	-0.840934		0.751198
Nrip3	-0.377927		0.751198
Stat1	0.09785		0.751198
Tnfrsf4	-0.358121		0.751198
Cnn2	0.100671		0.751198
Sp4	-0.174926		0.751198
Ccr4	-1.06634		0.764367
Itga5	0.238593		0.766532
Ctsl	0.129428		0.771068
Pf4	-0.283161		0.774731
Il3ra	0.313946		0.7813
Cd1d1	-0.143852		0.7813
Rgs1	-0.220657		0.7813
Prdx3	-0.098175		0.782792
Met	-0.0929595		0.782792
Nox4	-0.694632		0.782792
Insr	-0.118999		0.782792
Itgb7	-0.31163		0.787658
Csf2ra	-0.304694		0.790287
Icosl	0.145458		0.790405
Top2a	-0.104689		0.79074
Cysltr1	-0.200285		0.791219
Cd47	-0.0518314		0.793673
Ptx3	-1.13219		0.793673
Mx2	0.507134		0.794559
Mmp19	0.359588		0.800073
Birc5	-0.104448		0.802589
Il6	-1.30699		0.802589
Mrc1	0.179573		0.802589
Anxa4	-0.0404595		0.809453
Clec1b	0.407493		0.81027
Fbxl7	0.500936		0.810719
Tnfrsf1b	-0.170382		0.810719
Egr2	-1.45739		0.811559
Fbp1	0.269662		0.814224
Adcyap1r1	-1.62341		0.814224
Ncf2	-0.0769682		0.814224
Timd4	0.322045		0.818524
Tlr11	-0.513966		0.818524
H2-D1	0.0432551		0.818524
Serpinb2	-0.607452		0.818524
Pbx1	-0.111498		0.818524
Aoah	0.6126		0.820618
Alox5	-0.23835		0.822492
Adamts9	0.498722		0.834451
Glg1	-0.0523782		0.836019
H2-Q2	0.102291		0.836019
H2-T23	-0.104976		0.836019
Hes1	1.72308		0.836019
Fpr3	-0.26349		0.836019
Cd151	-0.0595915		0.836019
Batf3	-0.351398		0.836019
Map2k1	-0.0363665		0.837503
Lst1	-0.449739		0.838162
Dhrs3	-0.156158		0.838162
Polr1b	-0.10897		0.839414
Ccl21a	-0.108415		0.841824
Clec5a	0.334466		0.841824
Cd14	-0.146815		0.841824
Bcl2	0.190596		0.841824
Isg15	0.0774627		0.841824
POS_B(32)	0.0851983		0.841824
Cdh11	-0.188342		0.841843
Il1r2	0.153107		0.844476
Arhgef28	-0.0935896		0.844476
Ctsg	-1.12394		0.844963
Tlr7	0.980043		0.849771
Maff	-0.131165		0.852296
Nfkbie	0.227666		0.852296
Cd40	-0.712668		0.856538
Klk1	0.261289		0.856538
Ccl6	0.0862167		0.856538
Socs1	-0.131595		0.856538
Tnfaip8	0.057259		0.856538
Ctsa	0.881439		0.856538
Cd27	0.777979		0.856538
Ly6c1	0.0520747		0.856538
Mafb	-0.0456875		0.856538
Rin2	0.075958		0.856538
Il5ra	-1.39569		0.856538
Ear6	-1.33175		0.856538
Ccr3	-0.291277		0.857188
Ier3	0.100966		0.857188
Adamts2	0.155526		0.857188
Pdcd1lg2	0.116313		0.857188
Mpeg1	-0.0746133		0.85869
Fcgr4	0.109376		0.860108
Adam19	-0.0943475		0.860108
Il21r	-0.208745		0.864416
Mapk11	-0.358394		0.865781
Ccr1	-0.0896144		0.86959
Crem	-0.226591		0.869865
Arf6	0.0357079		0.869865
Mx1	0.127776		0.869865
Fut4	-0.0740982		0.869865
Csf1r	-0.0321045		0.871531
Ido1	-0.122304		0.871531
NEG_D(0)	-0.349927		0.880182
Ccr7	-0.644073		0.892012
Cxcl11	0.14107		0.892012
Cdh5	-0.149984		0.893358
Prdx1	-0.0285303		0.893358
Col14a1	0.0767939		0.894311
Acad10	0.0655256		0.894311
P2rx1	-0.152079		0.896762
Hip1r	0.0435409		0.898942
Cd36	-0.0892929		0.898942
Itgax	0.0881449		0.898942
Cd69	0.0873561		0.898942
Cdh2	0.497487		0.898942
Cd28	0.0909564		0.898942
Fzd6	0.188237		0.898942
Ptgds	-0.489085		0.898942
Rgs16	0.818802		0.898942
Irf4	-0.0696383		0.902552
Thbd	-0.0805669		0.904152
Krba1	-0.21198		0.905895
Malt1	0.0648668		0.905895
Msc	-0.279624		0.905895
Cxcl13	0.191242		0.907521
Il15	0.0709334		0.910135
Cxcl3	-0.299025		0.910135
Ptprc	-0.049921		0.910135
Yap1	0.0246935		0.910135
Vav1	0.0590132		0.910135
Zfp92	-0.856509		0.910135
Fcer1a	0.118052		0.911248
C3	-0.0513426		0.911248
Tspan7	0.0318484		0.911248
Col15a1	0.0494804		0.911248
Spry2	-0.0450189		0.911248
Tyrobp	0.0251942		0.911248
Tspan8	-0.0285799		0.911764
S1pr1	-0.147922		0.911764
Ros1	0.179034		0.915985
Cebpg	-0.0820843		0.915985
Adora2a	0.898722		0.915985
Gem	-0.0379944		0.915985
Sphk1	0.129827		0.920445
Cd163	0.10516		0.924105
Cttnbp2	-0.243405		0.924368
Runx2	-0.163698		0.924863
Ccl17	0.0670124		0.927404
Nod1	0.143366		0.931843
Emp1	-0.0375795		0.939582
Tlr13	0.0711556		0.944683
Tap1	0.026949		0.946575
Fgf10	0.177081		0.951052
Tuba4a	-0.0202277		0.951213
Csf2	-0.0693695		0.951213
Arg1	0.0394224		0.95213
Rhoj	0.0336169		0.95213
Ltb4r1	-0.0365313		0.95213
Gtf2h2	0.0198914		0.95213
Jak3	-0.0362319		0.954011
Ccr5	0.0446394		0.954203
Ets1	-0.021505		0.955743
Tlr1	0.0297969		0.955743
Hoxd4	0.143685		0.955743
Ngf	-0.180339		0.955743
Stat4	0.197962		0.955743
POS_D(2)	-0.0231007		0.958535
Cpa3	0.0598134		0.959065
Tep1	-0.0135863		0.9591
C1qa	0.0115461		0.9591
Rab20	-0.0148155		0.9591
Mapk14	0.0107582		0.962124
Fpr2	-0.198904		0.962124
Cxcr6	-0.0276933		0.962503
Hist1h1c	-0.0170464		0.968089
Ercc1	0.0160657		0.97172
Nlrp3	0.0762959		0.974497
Chil4	0.0360798		0.974497
Ifnar2	0.00872266		0.974497
Flt3	-0.0348257		0.976416
Ccnb2	0.00935889		0.976416
Ifnar1	0.00570819		0.97871
POS_C(8)	0.0108984		0.97871
Gpr183	-0.10443		0.97881
Mmp12	-0.016106		0.979601
Cd274	-0.010978		0.981511
Plaur	0.00738314		0.981511
Pdgfa	0.00412191		0.98253
Chil3	0.0132623		0.98253
Sema5a	0.0140258		0.985631
Batf	0.0112101		0.98822
Selplg	0.0035151		0.98867
Ccl19	0.0192088		0.993522
Zmpste24	-0.000793917		0.996316
Tnfrsf11a	-0.00116495		0.996316
Trim9	0		NA
Ccl26	-2.54328		NA
Ccl4	-3.22391		NA
Fcnb	NA		NA
Epx	NA		NA
Il12b	NA		NA
Havcr1	1.05317		NA
Cxcr1	NA		NA
Cxcl2	-2.96083		NA
Col11a1	-2.98295		NA
Mpo	0		NA
Prg3	0.784732		NA
Ifng	NA		NA
Myh4	NA		NA
Il2	-2.95903		NA
Cdh4	NA		NA
Vtcn1	NA		NA
Oscar	NA		NA
H2-Ob	1.17081		NA
H2-Ea-ps	0		NA
Tnfrsf9	0		NA
Il23a	-2.09754		NA
Ephb6	-1.64868		NA
Il25	NA		NA
Cd1d2	0		NA
Fgf18	NA		NA
Sele	0		NA
Il12a	NA		NA
Il5	-3.31444		NA
Cd70	-2.09754		NA
Fpr-rs3	NA		NA
Fpr-rs6	0		NA
Csf3	NA		NA
Camp	NA		NA
Myod1	-1.64868		NA
Ccr8	-3.70664		NA
Phlda2	NA		NA
Il27ra	-3.15973		NA
Fpr-rs5	NA		NA
Sfrp4	-2.22271		NA
Crabp2	-2.09891		NA
Col17a1	NA		NA
Mmp1a	-3.54079		NA
Tnfsf9	-3.86902		NA
Aif1	-2.9594		NA
Cxcr5	0.358521		NA
Ms4a1	1.0632		NA
Il9	-3.72174		NA
En1	-1.67166		NA
Pdcd1	0.976223		NA
Rgs6	-1.31588		NA
Il10	NA		NA
Cd44	-3.66027		NA
Il22	NA		NA
Trem1	NA		NA
Mapk12	0		NA
Prok2	-4.08926		NA
Nox3	-2.22274		NA
Il27	NA		NA
Fcer2a	2.61702		NA
Mmp8	-3.61449		NA
Elane	NA		NA
Fpr1	NA		NA
Lta	1.62		NA
Col10a1	NA		NA
Kcnab1	-1.64868		NA
Ido2	NA		NA
Abcc8	1.72452		NA
Adamts14	-3.47899		NA
Prrx1	NA		NA
NEG_A(0)	3.28351		NA
NEG_H(0)	-1.17818		NA
NEG_B(0)	NA		NA
