# Supplementary material for: Trickle infection with Heligmosomoides polygyrus results in decreased worm burdens but increased intestinal inflammation and scarring
Source: Front Immunol. 2022 Dec 8;13:1020056. doi: 10.3389/fimmu.2022.1020056 (PMC9773095; doi:10.3389/fimmu.2022.1020056)
Supplement: Supplementary file 2 [file Table_2.csv]

source	term_name	term_id	adjusted_p_value	negative_log10_of_adjusted_p_value	term_size	query_size	intersection_size	effective_domain_size	intersections
GO:MF	cytokine receptor binding	GO:0005126	0.021118709	1.675332624	315	9	3	25412	OSM,SMAD2,CX3CL1
GO:MF	CXCR1 chemokine receptor binding	GO:0045237	0.049882167	1.302054686	1	9	1	25412	CX3CL1
GO:MF	muramyl dipeptide binding	GO:0032500	0.049882167	1.302054686	1	9	1	25412	NOD2
GO:MF	interleukin-8 receptor binding	GO:0005153	0.049882167	1.302054686	1	9	1	25412	CX3CL1
GO:MF	kinetochore adaptor activity	GO:0140483	0.049882167	1.302054686	1	9	1	25412	NDC80
GO:BP	regulation of inflammatory response	GO:0050727	2.59E-07	6.587012415	333	9	6	27543	OSM,IGF1,NOD2,ADAMTS12,SOCS3,CX3CL1
GO:BP	regulation of defense response	GO:0031347	1.05106E-05	4.978370705	618	9	6	27543	OSM,IGF1,NOD2,ADAMTS12,SOCS3,CX3CL1
GO:BP	inflammatory response	GO:0006954	3.20027E-05	4.494813599	745	9	6	27543	OSM,IGF1,NOD2,ADAMTS12,SOCS3,CX3CL1
GO:BP	negative regulation of inflammatory response	GO:0050728	7.25904E-05	4.139120713	135	9	4	27543	IGF1,NOD2,SOCS3,CX3CL1
GO:BP	regulation of signal transduction	GO:0009966	0.000129276	3.88848058	2898	9	8	27543	OSM,NDC80,IGF1,NOD2,ADAMTS12,SMAD2,SOCS3,CX3CL1
GO:BP	regulation of response to external stimulus	GO:0032101	0.00013216	3.878899194	946	9	6	27543	OSM,IGF1,NOD2,ADAMTS12,SOCS3,CX3CL1
GO:BP	defense response	GO:0006952	0.000153362	3.814281135	1771	9	7	27543	ADAMTS4,OSM,IGF1,NOD2,ADAMTS12,SOCS3,CX3CL1
GO:BP	regulation of cell communication	GO:0010646	0.0005156	3.287687127	3453	9	8	27543	OSM,NDC80,IGF1,NOD2,ADAMTS12,SMAD2,SOCS3,CX3CL1
GO:BP	regulation of signaling	GO:0023051	0.000527488	3.277787408	3463	9	8	27543	OSM,NDC80,IGF1,NOD2,ADAMTS12,SMAD2,SOCS3,CX3CL1
GO:BP	negative regulation of defense response	GO:0031348	0.000636111	3.196467429	232	9	4	27543	IGF1,NOD2,SOCS3,CX3CL1
GO:BP	regulation of response to stress	GO:0080134	0.000932496	3.030353221	1317	9	6	27543	OSM,IGF1,NOD2,ADAMTS12,SOCS3,CX3CL1
GO:BP	regulation of peptidyl-tyrosine phosphorylation	GO:0050730	0.001130728	2.946641763	268	9	4	27543	OSM,IGF1,NOD2,SOCS3
GO:BP	negative regulation of cell communication	GO:0010648	0.001181058	2.927728653	1371	9	6	27543	OSM,IGF1,NOD2,ADAMTS12,SOCS3,CX3CL1
GO:BP	negative regulation of signaling	GO:0023057	0.001201455	2.920292437	1375	9	6	27543	OSM,IGF1,NOD2,ADAMTS12,SOCS3,CX3CL1
GO:BP	negative regulation of tumor necrosis factor production	GO:0032720	0.001272556	2.895322999	68	9	3	27543	IGF1,NOD2,CX3CL1
GO:BP	negative regulation of tumor necrosis factor superfamily cytokine production	GO:1903556	0.001389515	2.857136713	70	9	3	27543	IGF1,NOD2,CX3CL1
GO:BP	regulation of tyrosine phosphorylation of STAT protein	GO:0042509	0.001389515	2.857136713	70	9	3	27543	OSM,IGF1,SOCS3
GO:BP	regulation of response to stimulus	GO:0048583	0.001416581	2.848758582	3926	9	8	27543	OSM,NDC80,IGF1,NOD2,ADAMTS12,SMAD2,SOCS3,CX3CL1
GO:BP	response to stress	GO:0006950	0.001462607	2.834872273	3942	9	8	27543	ADAMTS4,OSM,IGF1,NOD2,ADAMTS12,SMAD2,SOCS3,CX3CL1
GO:BP	tyrosine phosphorylation of STAT protein	GO:0007260	0.001578003	2.801892221	73	9	3	27543	OSM,IGF1,SOCS3
GO:BP	intracellular signal transduction	GO:0035556	0.001708665	2.767342963	2516	9	7	27543	OSM,NDC80,IGF1,NOD2,SMAD2,SOCS3,CX3CL1
GO:BP	positive regulation of signal transduction	GO:0009967	0.00230977	2.6364312	1537	9	6	27543	OSM,NDC80,IGF1,NOD2,SMAD2,CX3CL1
GO:BP	protein phosphorylation	GO:0006468	0.003388598	2.469980001	1641	9	6	27543	OSM,IGF1,NOD2,SMAD2,SOCS3,CX3CL1
GO:BP	cellular response to organic substance	GO:0071310	0.003493525	2.456736191	2794	9	7	27543	OSM,IGF1,NOD2,ADAMTS12,SMAD2,SOCS3,CX3CL1
GO:BP	cell surface receptor signaling pathway	GO:0007166	0.003649747	2.437737205	2812	9	7	27543	OSM,IGF1,NOD2,ADAMTS12,SMAD2,SOCS3,CX3CL1
GO:BP	peptidyl-tyrosine phosphorylation	GO:0018108	0.004669216	2.330756081	383	9	4	27543	OSM,IGF1,NOD2,SOCS3
GO:BP	negative regulation of response to external stimulus	GO:0032102	0.004766504	2.321800036	385	9	4	27543	IGF1,NOD2,SOCS3,CX3CL1
GO:BP	peptidyl-tyrosine modification	GO:0018212	0.004815709	2.317339765	386	9	4	27543	OSM,IGF1,NOD2,SOCS3
GO:BP	negative regulation of neuroinflammatory response	GO:0150079	0.005544958	2.256101755	11	9	2	27543	IGF1,CX3CL1
GO:BP	positive regulation of intracellular signal transduction	GO:1902533	0.006850522	2.164276334	984	9	5	27543	OSM,NDC80,IGF1,NOD2,CX3CL1
GO:BP	interleukin-1 production	GO:0032612	0.007070712	2.15053688	120	9	3	27543	IGF1,NOD2,CX3CL1
GO:BP	regulation of interleukin-1 production	GO:0032652	0.007070712	2.15053688	120	9	3	27543	IGF1,NOD2,CX3CL1
GO:BP	response to external stimulus	GO:0009605	0.007145549	2.145964375	3104	9	7	27543	ADAMTS4,OSM,IGF1,NOD2,ADAMTS12,SOCS3,CX3CL1
GO:BP	positive regulation of cell communication	GO:0010647	0.00784668	2.10531404	1895	9	6	27543	OSM,NDC80,IGF1,NOD2,SMAD2,CX3CL1
GO:BP	positive regulation of signaling	GO:0023056	0.007992385	2.097323597	1901	9	6	27543	OSM,NDC80,IGF1,NOD2,SMAD2,CX3CL1
GO:BP	positive regulation of protein kinase B signaling	GO:0051897	0.008187068	2.086871588	126	9	3	27543	OSM,IGF1,CX3CL1
GO:BP	phosphorylation	GO:0016310	0.008887361	2.051227168	1936	9	6	27543	OSM,IGF1,NOD2,SMAD2,SOCS3,CX3CL1
GO:BP	regulation of nuclear division	GO:0051783	0.010757494	1.968288882	138	9	3	27543	OSM,NDC80,IGF1
GO:BP	negative regulation of cellular process	GO:0048523	0.011967963	1.92197975	5155	9	8	27543	OSM,NDC80,IGF1,NOD2,ADAMTS12,SMAD2,SOCS3,CX3CL1
GO:BP	regulation of protein phosphorylation	GO:0001932	0.014042062	1.852569113	1140	9	5	27543	OSM,IGF1,NOD2,SOCS3,CX3CL1
GO:BP	positive regulation of MAPK cascade	GO:0043410	0.014803414	1.829638127	513	9	4	27543	OSM,IGF1,NOD2,CX3CL1
GO:BP	cellular response to chemical stimulus	GO:0070887	0.014822707	1.829072467	3457	9	7	27543	OSM,IGF1,NOD2,ADAMTS12,SMAD2,SOCS3,CX3CL1
GO:BP	positive regulation of gene expression	GO:0010628	0.019293808	1.714582055	1217	9	5	27543	OSM,IGF1,NOD2,SMAD2,CX3CL1
GO:BP	negative regulation of signal transduction	GO:0009968	0.020395504	1.690465565	1231	9	5	27543	IGF1,NOD2,ADAMTS12,SOCS3,CX3CL1
GO:BP	positive regulation of response to stimulus	GO:0048584	0.022024297	1.65709794	2264	9	6	27543	OSM,NDC80,IGF1,NOD2,SMAD2,CX3CL1
GO:BP	protein metabolic process	GO:0019538	0.02356086	1.627808871	5623	9	8	27543	ADAMTS4,OSM,IGF1,NOD2,ADAMTS12,SMAD2,SOCS3,CX3CL1
GO:BP	tumor necrosis factor production	GO:0032640	0.023830272	1.622871008	180	9	3	27543	IGF1,NOD2,CX3CL1
GO:BP	regulation of tumor necrosis factor production	GO:0032680	0.023830272	1.622871008	180	9	3	27543	IGF1,NOD2,CX3CL1
GO:BP	regulation of protein kinase B signaling	GO:0051896	0.024227933	1.615683632	181	9	3	27543	OSM,IGF1,CX3CL1
GO:BP	regulation of phosphorylation	GO:0042325	0.025022428	1.601670558	1284	9	5	27543	OSM,IGF1,NOD2,SOCS3,CX3CL1
GO:BP	positive regulation of transcription by RNA polymerase II	GO:0045944	0.025022428	1.601670558	1284	9	5	27543	OSM,IGF1,NOD2,SMAD2,CX3CL1
GO:BP	tumor necrosis factor superfamily cytokine production	GO:0071706	0.025036344	1.601429088	183	9	3	27543	IGF1,NOD2,CX3CL1
GO:BP	regulation of tumor necrosis factor superfamily cytokine production	GO:1903555	0.025036344	1.601429088	183	9	3	27543	IGF1,NOD2,CX3CL1
GO:BP	response to organic substance	GO:0010033	0.025665368	1.590652509	3750	9	7	27543	OSM,IGF1,NOD2,ADAMTS12,SMAD2,SOCS3,CX3CL1
GO:BP	positive regulation of interleukin-17 production	GO:0032740	0.02776437	1.556512183	24	9	2	27543	OSM,NOD2
GO:BP	regulation of neuroinflammatory response	GO:0150077	0.030173548	1.520373615	25	9	2	27543	IGF1,CX3CL1
GO:BP	positive regulation of peptidyl-tyrosine phosphorylation	GO:0050731	0.030262794	1.519090982	195	9	3	27543	OSM,IGF1,NOD2
GO:BP	receptor signaling pathway via JAK-STAT	GO:0007259	0.030262794	1.519090982	195	9	3	27543	OSM,IGF1,SOCS3
GO:BP	receptor signaling pathway via STAT	GO:0097696	0.032636798	1.486292463	200	9	3	27543	OSM,IGF1,SOCS3
GO:BP	ossification involved in bone maturation	GO:0043931	0.032682471	1.485685114	26	9	2	27543	IGF1,ADAMTS12
GO:BP	bone maturation	GO:0070977	0.035291087	1.452334964	27	9	2	27543	IGF1,ADAMTS12
GO:BP	tissue morphogenesis	GO:0048729	0.038166458	1.418318139	653	9	4	27543	IGF1,ADAMTS12,SMAD2,SOCS3
GO:BP	negative regulation of biological process	GO:0048519	0.038818562	1.410960552	5996	9	8	27543	OSM,NDC80,IGF1,NOD2,ADAMTS12,SMAD2,SOCS3,CX3CL1
GO:BP	protein kinase B signaling	GO:0043491	0.038827742	1.410857869	212	9	3	27543	OSM,IGF1,CX3CL1
GO:BP	regulation of phosphate metabolic process	GO:0019220	0.042411946	1.3725118	1432	9	5	27543	OSM,IGF1,NOD2,SOCS3,CX3CL1
GO:BP	regulation of phosphorus metabolic process	GO:0051174	0.042555085	1.371048538	1433	9	5	27543	OSM,IGF1,NOD2,SOCS3,CX3CL1
GO:BP	animal organ maturation	GO:0048799	0.043714585	1.359373643	30	9	2	27543	IGF1,ADAMTS12
GO:BP	cellular response to endogenous stimulus	GO:0071495	0.048758182	1.3119525	1474	9	5	27543	IGF1,NOD2,ADAMTS12,SMAD2,SOCS3
GO:BP	positive regulation of ERK1 and ERK2 cascade	GO:0070374	0.048852803	1.311110512	229	9	3	27543	IGF1,NOD2,CX3CL1
KEGG	TNF signaling pathway	KEGG:04668	0.001845684	2.73384277	109	6	3	8583	NOD2,SOCS3,CX3CL1
KEGG	Inflammatory bowel disease	KEGG:05321	0.0337138	1.472192297	60	6	2	8583	NOD2,SMAD2
REAC	Interleukin-6 family signaling	REAC:R-MMU-6783589	0.031049467	1.507945856	19	9	2	8710	OSM,SOCS3
WP	Hypoxia-dependent proliferation of myoblasts	WP:WP5024	0.003929698	2.405640781	19	5	2	4305	IGF1,SMAD2
WP	Adipogenesis genes	WP:WP447	0.005652137	2.247787345	131	5	3	4305	OSM,IGF1,SOCS3
WP	Factors and pathways affecting insulin-like growth factor (IGF1)-Akt signaling	WP:WP3675	0.010626418	1.973613122	31	5	2	4305	IGF1,SMAD2
MIRNA	mmu-miR-18a-5p	MIRNA:mmu-miR-18a-5p	0.001298145	2.886676677	10	5	2	6912	IGF1,SMAD2
MIRNA	mmu-miR-29a-3p	MIRNA:mmu-miR-29a-3p	0.028270786	1.54866211	45	5	2	6912	IGF1,CX3CL1
MIRNA	mmu-miR-3090-5p	MIRNA:mmu-miR-3090-5p	0.049957157	1.301402287	1	5	1	6912	IGF1
CORUM	Smad2 homotrimer complex	CORUM:2999	0.049919629	1.301728648	1	2	1	1077	SMAD2
